# Supplementary material for: A Simplified Perchloric Acid Workflow With Neutralization (PCA N) for Democratizing Deep Plasma Proteomics at Population Scale
Source: Mol Cell Proteomics. 2025 Sep 19;24(11):101071. doi: 10.1016/j.mcpro.2025.101071 (PMC12597270; doi:10.1016/j.mcpro.2025.101071)
Supplement: Supplemental Data 1 [file mmc2.csv]

Supplemental Data 1. Protein quantification for the NEAT workflow.
This table contains median protein intensities for the NEAT workflow based on five technical replicates. Protein.Group: UniProt protein group identifier(s) derived from DIA-NN gene-level inference. Genes: Gene symbol(s) corresponding to each protein group. LFQ_Median: Median label-free quantification (LFQ) intensity for each protein across replicates.
Protein.Group	Genes	LFQ_Median
A0A024R6I7;A0A0G2JRN3	SERPINA1	52486.1
A0A075B6H7	IGKV3-7	8340220
A0A075B6H9	IGLV4-69	1293.33
A0A075B6I0	IGLV8-61	1038220
A0A075B6I9	IGLV7-46	74839.2
A0A075B6J2	IGLV2-33	54095.3
A0A075B6J9	IGLV2-18	185909
A0A075B6K2	IGLV3-12	5618.39
A0A075B6K4	IGLV3-10	298635
A0A075B6K5	IGLV3-9	946300
A0A075B6P5;P01615	IGKV2-28;IGKV2D-28	926637
A0A075B6Q5	IGHV3-64	120701
A0A075B6S2	IGKV2D-29	132037
A0A075B6S5	IGKV1-27	20915.5
A0A075B6S6	IGKV2D-30	40299.4
A0A075B6W8	TRAJ17	13440.2
A0A075B7B8	IGHV3OR16-12	256000
A0A075B7D0	IGHV1OR15-1	1576050
A0A075B7D8	IGHV3OR15-7	52367.9
A0A087WSX0	IGLV5-45	155180
A0A087WSY6	IGKV3D-15	801117
A0A087WSZ0	IGKV1D-8	37222.2
A0A087WTA6	SERP2	11181.8
A0A087WW87;P01614	IGKV2-40;IGKV2D-40	54530
A0A087WX19;A0A087WX45	IQCE	45343.8
A0A087WZ02	DGKH	360291
A0A0A0MRZ9	IGLV5-52	4334.63
A0A0A0MS15	IGHV3-49	1356010
A0A0A0MS76	ZNF99	35585.5
A0A0A0MT31	PRR4	827.648
A0A0A0MT36;A0A0C4DH26	IGKV6D-21;IGKV6D-41	92082.4
A0A0A0MT69	IGKJ4	153072
A0A0A0MT89	IGKJ1	264212
A0A0A0MT96	IGKJ3	490723
A0A0A0MTA3	IGKJ5	80649.7
A0A0B4J1U3	IGLV1-36	11518.9
A0A0B4J1U7	IGHV6-1	1015530
A0A0B4J1V0	IGHV3-15	158207
A0A0B4J1V2	IGHV2-26	107435
A0A0B4J1V6	IGHV3-73	32194.9
A0A0B4J1X5	IGHV3-74	1866500
A0A0B4J1X8	IGHV3-43	36774.6
A0A0B4J1Y8	IGLV9-49	363750
A0A0B4J1Y9	IGHV3-72	400715
A0A0B4J2D9;P0DP09	IGKV1-13;IGKV1D-13	86026.8
A0A0B4J2H0	IGHV1-69D	46314.25
A0A0C4DGB6	ALB	14621
A0A0C4DH24	IGKV6-21	151438
A0A0C4DH25	IGKV3D-20	1285470
A0A0C4DH29	IGHV1-3	28860.1
A0A0C4DH31	IGHV1-18	49661.9
A0A0C4DH33	IGHV1-24	36107.8
A0A0C4DH35	IGHV3-35	153700
A0A0C4DH36	IGHV3-38	250842
A0A0C4DH38	IGHV5-51	356542
A0A0C4DH43	IGHV2-70D	345430
A0A0C4DH67	IGKV1-8	74357.2
A0A0C4DH68	IGKV2-24	220858
A0A0C4DH70;A0A0J9YWN2	IGHJ2	23472.9
A0A0C4DH73;P01611	IGKV1-12;IGKV1D-12	173074
A0A0D9SG88;Q5TFM2	CFH	10963.4
A0A0G2JMB2	IGHA2	30459.1
A0A0G2JMI3	IGHV1-69-2	44142.3
A0A0G2JSC0	IGLV5-45	52333.1
A0A0J9YWQ3;C9JPV4	SERPINF2	3802.41
A0A0J9YX35	IGHV3-64D	384986
A0A0J9YXX1	IGHV5-10-1	216499
A0A140TA44	C4A	1049450
A0A1B0GTC6	C3orf85	8159.74
A0A2R8Y4Z1	HEG1	6165.195
A0A3B3ISD8;A0A7I2V2Q0;A0A7I2V2S4	MKRN3	532429
A0A3B3ISR2;B4DPQ0;F5H2D0;F5H3A3	C1R	26934.6
A0A4W8ZXM2	IGHV3-72	2844440
A0A5B0	TRBV14	4437.485
A0A7P0T9K9	P4HB	17478.2
A0M8Q6	IGLC7	365711
A1L4H1	SSC5D	3123.02
A2NJV5	IGKV2-29	1344980
A6NMY6	ANXA2P2	1317.504
A8MVW5-2	HEPACAM2	27275.7
B2RTY4;B2RTY4-2;B2RTY4-4;B2RTY4-5	MYO9A	31837.1
B7ZKJ8	ITIH4	6116.93
B9A064	IGLL5	13212300
C9JTB9	WIPF1	29050.8
D6RE86	CP	17808.6
F5H270	CLIP1	32997.7
F5H5D9	SLC6A13	19139.8
H7C5R1	CP	26023.3
I3L0M2	SGSH	4610.34
M0R1Q1	C3	43041.2
O00187	MASP2	115092
O00391;O00391-2	QSOX1	75548.5
O00533-2	CHL1	13005.1
O00592;O00592-2	PODXL	848.457
O14498	ISLR	137757
O14786	NRP1	10973.9
O14791;O14791-2	APOL1	641904
O14960	LECT2	4107.3
O15144	ARPC2	2327.17
O15394	NCAM2	4797.33
O15460	P4HA2	46114.2
O15511;O15511-2	ARPC5	822.109
O43157	PLXNB1	3347.305
O43286	B4GALT5	6154.89
O43493;O43493-3;O43493-4;O43493-5;O43493-7	TGOLN2	1204.49
O43505	B4GAT1	5388.04
O43866	CD5L	1074030
O60282;O60282-2	KIF5C	12152.45
O60306	AQR	3399.335
O60488;O60488-2	ACSL4	66609.6
O60762	DPM1	24270.8
O60814;P06899;P23527;P33778;P57053;P58876;P62807;Q16778;Q5QNW6;Q5QNW6-2;Q8N257;Q93079;Q96A08;Q99877;Q99879;Q99880	H2BC1;H2BC10;H2BC11;H2BC12;H2BC12L;H2BC13;H2BC14;H2BC15;H2BC17;H2BC18;H2BC21;H2BC3;H2BC5;H2BC9;H2BU1	1028.99
O75015	FCGR3B	8525.61
O75083	WDR1	2505.435
O75144;O75144-2	ICOSLG	16782.3
O75339	CILP	6977.65
O75368	SH3BGRL	1962.48
O75556	SCGB2A1	9857.2195
O75594	PGLYRP1	6063.955
O75636	FCN3	293282
O75882;O75882-2	ATRN	152075
O94823	ATP10B	26450.3
O95445	APOM	1671870
O95445-2	APOM	17711
O95477	ABCA1	63811
O95479;O95479-2	H6PD	3766.45
O95497	VNN1	13747.4
O95782;O95782-2	AP2A1	44641.9
O95803;O95803-3	NDST3	35213.35
O95810	CAVIN2	1090.3
P00338;P00338-3	LDHA	9378.02
P00390;P00390-2;P00390-3;P00390-4;P00390-5	GSR	9798.88
P00441	SOD1	7268.21
P00450	CP	6736830
P00488	F13A1	130515
P00491	PNP	701.7645
P00558;P00558-2	PGK1	5623.17
P00734	F2	1605830
P00736	C1R	639817
P00738	HP	28904400
P00739	HPR	456110
P00740	F9	154889
P00742	F10	192250
P00746	CFD	77574.9
P00747	PLG	2592720
P00748	F12	402501
P00751	CFB	3250450
P00915	CA1	159626
P00918	CA2	41047.9
P01008	SERPINC1	3900630
P01009	SERPINA1	17161000
P01011	SERPINA3	2705610
P01019	AGT	3469020
P01023	A2M	12953600
P01024	C3	9230620
P01031	C5	1169640
P01033	TIMP1	7612.89
P01034	CST3	77772.9
P01037	CST1	992.405
P01040	CSTA	7252.75
P01042	KNG1	3233470
P01042-3	KNG1	21279.7
P01282	VIP	1809.84
P01344;P01344-2;P01344-3	IGF2	3361.03
P01591	JCHAIN	2658820
P01593;P01594	IGKV1-33;IGKV1D-33	756763
P01597;P04432	IGKV1-39;IGKV1D-39	29786.8
P01599	IGKV1-17	635840
P01602	IGKV1-5	978839
P01619	IGKV3-20	3823670
P01699	IGLV1-44	8404.995
P01700	IGLV1-47	1518520
P01701	IGLV1-51	439783
P01703	IGLV1-40	49491.8
P01704	IGLV2-14	5996.05
P01705	IGLV2-23	160351
P01706	IGLV2-11	94709.6
P01709	IGLV2-8	212895
P01714	IGLV3-19	558442
P01715	IGLV3-1	48596.9
P01717	IGLV3-25	1006130
P01721	IGLV6-57	50703
P01742	IGHV1-69	199919
P01743	IGHV1-46	26786.9
P01764	IGHV3-23	1250640
P01766	IGHV3-13	45211.4
P01772	IGHV3-33	15754.9
P01780	IGHV3-7	2431240
P01782	IGHV3-9	115068
P01814	IGHV2-70	32568.9
P01817	IGHV2-5	20378.5
P01833	PIGR	48141.3
P01834	IGKC	36832200
P01857	IGHG1	125631000
P01859	IGHG2	25115500
P01860	IGHG3	2619330
P01861	IGHG4	5579970
P01871	IGHM	9211970
P01876	IGHA1	18506200
P01877	IGHA2	1476390
P01880	IGHD	278340
P02042	HBD	199484
P02144	MB	2389.02
P02545;P02545-2;P02545-6	LMNA	3793.715
P02647	APOA1	89383100
P02649	APOE	1210500
P02652	APOA2	2600640
P02654	APOC1	6879550
P02655	APOC2	2260270
P02656	APOC3	8563730
P02671	FGA	8727180
P02675	FGB	11721500
P02679	FGG	12810900
P02730;P02730-2	SLC4A1	5879.06
P02741	CRP	25798.8
P02743	APCS	1278500
P02745	C1QA	248158
P02746	C1QB	193928
P02747	C1QC	528923
P02748	C9	2275180
P02749	APOH	3157550
P02750	LRG1	2320990
P02751-1	FN1	1655400
P02753	RBP4	888739
P02760	AMBP	779156
P02763	ORM1	8786420
P02765	AHSG	4055590
P02766	TTR	3655600
P02768	ALB	192678000
P02774;P02774-3	GC	3230440
P02775	PPBP	7632.5
P02776	PF4	6433.46
P02786	TFRC	46400.3
P02787	TF	28721900
P02788	LTF	57093.4
P02790	HPX	9372440
P03950	ANG	7995.42
P03951	F11	47200.7
P03952	KLKB1	515205
P03973	SLPI	2823.03
P04003	C4BPA	3489380
P04004	VTN	3387380
P04040	CAT	22336.1
P04066	FUCA1	4399.01
P04070;P04070-2	PROC	151999
P04075	ALDOA	24721.1
P04080	CSTB	7574.7
P04083	ANXA1	4745.735
P04114	APOB	3919220
P04180	LCAT	208248
P04196	HRG	1335540
P04211	IGLV7-43	91499.8
P04217	A1BG	2865250
P04217-2	A1BG	210512
P04264	KRT1	11997.4
P04275	VWF	35679.3
P04278	SHBG	44630.9
P04406-2	GAPDH	20485.2
P04430	IGKV1-16	16375.7
P04433	IGKV3-11	5832980
P04439;P04439-2	HLA-A	16903
P05023;P05023-3;P05023-4	ATP1A1	48587.2
P05062	ALDOB	16400.3
P05090	APOD	3258620
P05106	ITGB3	3475.43
P05109	S100A8	12114.8
P05141	SLC25A5	2098.56
P05154	SERPINA5	97087.3
P05155;P05155-3	SERPING1	5660140
P05156	CFI	712190
P05160	F13B	61683.5
P05164;P05164-2;P05164-3	MPO	914.545
P05362	ICAM1	14173.3
P05452	CLEC3B	329853
P05543	SERPINA7	291225
P05546	SERPIND1	1682550
P05556	ITGB1	9769.82
P06276	BCHE	80745.7
P06280	GLA	16597.1
P06312	IGKV4-1	5796850
P06315	IGKV5-2	11590.6
P06396	GSN	612093
P06681	C2	319271
P06702	S100A9	28390.8
P06727	APOA4	4281460
P06732	CKM	6643.42
P06733	ENO1	12671.8
P06737;P06737-2	PYGL	1176.8
P06744;P06744-2	GPI	1052.734
P06748;P06748-2;P06748-3	NPM1	3445.415
P06753-2;P06753-3;P06753-4;P06753-5;P06753-6	TPM3	1714.405
P07195	LDHB	19090
P07225	PROS1	573569
P07237	P4HB	9389.44
P07333	CSF1R	6212.97
P07339	CTSD	6507.91
P07357	C8A	607327
P07358	C8B	289426
P07359	GP1BA	48887.5
P07360	C8G	320587
P07437	TUBB	6281.05
P07686	HEXB	2069.27
P07737	PFN1	28143.5
P07900;P07900-2	HSP90AA1	6313.175
P07911-5	UMOD	11315.8
P07942	LAMB1	4843.7
P07996	THBS1	10636.5
P07998	RNASE1	7002.08
P08185	SERPINA6	593669
P08195;P08195-2;P08195-3;P08195-4	SLC3A2	7720.95
P08217;P08218	CELA2A;CELA2B	5454.04
P08246	ELANE	2813.23
P08253-3	MMP2	5042.26
P08294	SOD3	27554.6
P08493;P08493-2	MGP	16809.4
P08514	ITGA2B	12016.9
P08519	LPA	442005
P08571	CD14	38945.7
P08603	CFH	1332570
P08637	FCGR3A	56576.7
P08670	VIM	3241.715
P08697	SERPINF2	2728930
P08709;P08709-2	F7	38756.7
P08727	KRT19	4113.88
P08758	ANXA5	1312.96
P09172	DBH	44036.1
P09493;P09493-10;P09493-3;P09493-4;P09493-9	TPM1	2843.35
P09651;P09651-2;P09651-3	HNRNPA1	13078.2
P09871	C1S	1189260
P09960;P09960-4	LTA4H	2371.3
P0C0L4	C4A	3472770
P0C0L5	C4B_2	88910.7
P0C0S5;Q71UI9;Q71UI9-2	H2AZ1;H2AZ2	2054.07
P0CG47;P0CG48;P62979;P62987	RPS27A;UBA52;UBB;UBC	3016.965
P0CH99;P0CI00	ZNF705B;ZNF705D	8093.255
P0DJI8	SAA1	71319.8
P0DJI9	SAA2	11556.7
P0DMV8;P0DMV8-2;P0DMV9	HSPA1A;HSPA1B	3711.785
P0DOY3	IGLC3	236443
P0DP01	IGHV1-8	39854.8
P0DP02	IGHV3-30-3	11599.2
P0DP06	IGHV4-30-4	19420.3
P0DTE1	IGHV3-38-3	48855.8
P0DTE7;P0DTE8;P0DUB6	AMY1A;AMY1B;AMY1C	2949.15
P10321	HLA-C	3678.12
P10412	H1-4	11692.9
P10586;P10586-2	PTPRF	3653.29
P10599;P10599-2	TXN	3509.22
P10643	C7	1033660
P10721;P10721-2	KIT	4889.31
P10809	HSPD1	3731.79
P10909;P10909-2;P10909-4;P10909-5;P10909-6	CLU	2968050
P11021	HSPA5	17833.4
P11142;P11142-2	HSPA8	4354
P11226	MBL2	136963
P11277-2	SPTB	1719.76
P11279	LAMP1	7171.07
P11597	CETP	31927.9
P11717	IGF2R	2115.44
P12109	COL6A1	5094.34
P12111	COL6A3	61318
P12259	F5	126136
P12273	PIP	3076.325
P12429	ANXA3	6785.27
P12814;P12814-2;P12814-3;P12814-4	ACTN1	2447.7
P12821;P12821-2	ACE	6962.89
P12830	CDH1	8493.99
P12955	PEPD	27408.3
P13224-2	GP1BB	3261.725
P13473;P13473-2;P13473-3	LAMP2	3738.995
P13497	BMP1	1444.045
P13591;P13591-1;P13591-4	NCAM1	20403.9
P13598	ICAM2	21963.7
P13639	EEF2	2031.39
P13645	KRT10	8718.36
P13667	PDIA4	5526.72
P13671	C6	356928
P13727;P13727-2	PRG2	20803.9
P13796	LCP1	60376.5
P14151;P14151-2	SELL	137129
P14314;P14314-2	PRKCSH	1540.205
P14543	NID1	5962.19
P14618	PKM	8483.49
P14625	HSP90B1	11225.9
P14780	MMP9	3163.45
P14923;P35222	CTNNB1;JUP	728.303
P15144	ANPEP	19361.3
P15151;P15151-2;P15151-3;P15151-4	PVR	14650.7
P15169	CPN1	188998
P15814	IGLL1	168457
P16035	TIMP2	7638.32
P16070;P16070-10;P16070-11;P16070-16;P16070-17;P16070-3;P16070-4;P16070-5;P16070-6;P16070-7;P16070-9	CD44	111487
P16401	H1-5	4762.66
P16930;P16930-2	FAH	7135.91
P17301	ITGA2	2619.395
P17813;P17813-2	ENG	4190.68
P17858	PFKL	3432.615
P17931	LGALS3	3952.26
P17936;P17936-2	IGFBP3	288821
P17980	PSMC3	1203.74
P17987	TCP1	1047.37
P18206;P18206-2	VCL	9168.28
P18428	LBP	160167
P18621;P18621-2;P18621-3	RPL17	4959.55
P18850	ATF6	3914.735
P19320	VCAM1	17510.8
P19338	NCL	5716.28
P19652	ORM2	2580920
P19823	ITIH2	4438090
P19827	ITIH1	1395430
P20061	TCN1	1929.915
P20742	PZP	88275.3
P20851;P20851-2	C4BPB	608107
P21333;P21333-2	FLNA	13697.9
P22105;P22105-1;P22105-4	TNXB	23940.4
P22314;P22314-2	UBA1	4453.28
P22352	GPX3	353685
P22455;P22455-2;P22455-3	FGFR4	14960.6
P22626;P22626-2	HNRNPA2B1	8571.43
P22692;P22692-2	IGFBP4	3452.18
P22792	CPN2	329014
P22891;P22891-2	PROZ	100312
P22897	MRC1	7706.87
P23083	IGHV1-2	265018
P23142	FBLN1	123107
P23142-4	FBLN1	33251.5
P23280	CA6	7540.25
P23470;P23470-2	PTPRG	14788
P23528	CFL1	4714.94
P24158	PRTN3	3997.04
P24592	IGFBP6	27837.6
P24593	IGFBP5	20843.2
P24821	TNC	7311.53
P25311	AZGP1	979214
P25705;P25705-2;P25705-3	ATP5F1A	1147.377
P25774;P25774-2	CTSS	2350.05
P25815	S100P	3171.905
P26038	MSN	9548.82
P26927	MST1	37952.8
P27169	PON1	1218420
P27487	DPP4	11593.1
P27918	CFP	180987
P28827;P28827-2	PTPRM	6513.31
P29374;P29374-2;P29374-3	ARID4A	6485.22
P29401;P29401-2	TKT	2858.97
P29622	SERPINA4	576681
P30041	PRDX6	12879.4
P30043	BLVRB	22880.1
P30050;P30050-2	RPL12	380.047
P30101	PDIA3	4656.52
P30530;P30530-2	AXL	4057.37
P30740	SERPINB1	3487.825
P31025	LCN1	5744.235
P31146	CORO1A	2621.96
P31946;P31946-2	YWHAB	1825.83
P31949	S100A11	9987.28
P32119	PRDX2	41703.9
P32942	ICAM3	3099.61
P33151	CDH5	82997.9
P33908	MAN1A1	25145.7
P34897;P34897-3	SHMT2	20163.3
P34932	HSPA4	1700.61
P35232	PHB1	2540.78
P35244	RPA3	1425.48
P35443	THBS4	3256.57
P35527	KRT9	2793.35
P35542	SAA4	1496210
P35555	FBN1	1455.6
P35579	MYH9	3567.62
P35858;P35858-2	IGFALS	535068
P35908	KRT2	4905.85
P36955	SERPINF1	349609
P36980;P36980-2	CFHR2	129089
P37802;P37802-2	TAGLN2	7189.53
P37837	TALDO1	5032.6
P37840;P37840-2	SNCA	2192.125
P39059	COL15A1	1705.31
P39060;P39060-1;P39060-2	COL18A1	14489.3
P40121;P40121-2	CAPG	1330
P40189;P40189-3	IL6ST	4333.06
P40227	CCT6A	14864
P40925;P40925-2;P40925-3	MDH1	7961.77
P41222	PTGDS	32955.1
P43121	MCAM	24490.9
P43251;P43251-2;P43251-3;P43251-4	BTD	151433
P43652	AFM	1680680
P48643;P48643-2	CCT5	8961.33
P48668	KRT6C	2116.47
P48740	MASP1	66252.4
P48740-2	MASP1	65970.4
P48741	HSPA7	14658.9
P49747;P49747-2	COMP	57422.8
P49908	SELENOP	301762
P49913	CAMP	47364.3
P50336	PPOX	2799.94
P51512	MMP16	70940.2
P51665	PSMD7	2224.07
P51884	LUM	866104
P52566	ARHGDIB	2083.17
P54108;P54108-2;P54108-3	CRISP3	27038.7
P54277;P54277-3	PMS1	111733
P54289	CACNA2D1	17111.9
P54802	NAGLU	5767.09
P55056	APOC4	196514
P55058	PLTP	241702
P55103	INHBC	5475.99
P55285	CDH6	3364.53
P55290;P55290-4	CDH13	24677.7
P56730	PRSS12	26320.4
P58335;P58335-2;P58335-4	ANTXR2	10579.5
P60174;P60174-3	TPI1	4921.44
P60660;P60660-2	MYL6	4390.08
P60709	ACTB	65253.3
P60842;P60842-2	EIF4A1	4108.03
P60985;P60985-2	KRTDAP	13194.9
P61160;P61160-2	ACTR2	1178.96
P61204;P84077	ARF1;ARF3	3836
P61224;P61224-3;P61224-4	RAP1B	7514.85
P61626	LYZ	65343.5
P61769	B2M	36470.3
P61978;P61978-2;P61978-3	HNRNPK	805.3375
P62805	H4-16	17666.3
P62917	RPL8	4175.54
P62937	PPIA	5305.08
P62942	FKBP1A	918.832
P63104	YWHAZ	7423.48
P63208	SKP1	910.568
P63241;P63241-2	EIF5A	4883.045
P67936	TPM4	16992.1
P68104;Q5VTE0	EEF1A1;EEF1A1P5	1143.355
P68363;Q71U36;Q71U36-2	TUBA1A;TUBA1B	4713.95
P68871	HBB	12081500
P69891	HBG1	6449.53
P69892	HBG2	16381.1
P69905	HBA2	4375650
P78371;P78371-2	CCT2	3779.39
P78385	KRT83	40471.4
P78417	GSTO1	10833.6
P78509;P78509-2;P78509-3	RELN	60481.4
P80108	GPLD1	226204
P80188;P80188-2	LCN2	8782.54
P80511	S100A12	3407.49
P80723	BASP1	2945.93
P80748	IGLV3-21	454566
P81605;P81605-2	DCD	6079.55
P98160	HSPG2	12198.8
Q01459	CTBS	14500.6
Q01469	FABP5	7980.65
Q01484	ANK2	2033.12
Q01518	CAP1	3813.97
Q01831;Q01831-2	XPC	6418.115
Q02543	RPL18A	1467.9
Q02985	CFHR3	119311
Q03591	CFHR1	61280.8
Q04118	PRB3	25560.9
Q04695	KRT17	1816.35
Q04756	HGFAC	141953
Q06033;Q06033-2	ITIH3	247254
Q06830	PRDX1	3167.13
Q07954	LRP1	36428.4
Q08345;Q08345-5	DDR1	60919.5
Q08380	LGALS3BP	240378
Q08830	FGL1	32516.1
Q10588	BST1	22513.8
Q12805;Q12805-2;Q12805-3;Q12805-4	EFEMP1	17209.9
Q12860;Q12860-2	CNTN1	11762.3
Q12884	FAP	3459.795
Q12907	LMAN2	9216.65
Q12913;Q12913-3	PTPRJ	20256.6
Q13075;Q13075-2	NAIP	67552.7
Q13093	PLA2G7	20880.6
Q13103	SPP2	16886.9
Q13228;Q13228-2;Q13228-4	SELENBP1	5754.86
Q13740;Q13740-2	ALCAM	15085.4
Q13790	APOF	201359
Q13822;Q13822-3	ENPP2	8469.6
Q13939	CCIN	50083.7
Q14126	DSG2	11264.2
Q14515	SPARCL1	11273.7
Q14520;Q14520-2	HABP2	168613
Q14571	ITPR2	49997.15
Q14623	IHH	9688.98
Q14624	ITIH4	2557960
Q14624-2	ITIH4	14659.45
Q14643;Q14643-2;Q14643-3;Q14643-4;Q14643-5;Q14643-6;Q14643-7;Q14643-8	ITPR1	157834
Q14956;Q14956-2	GPNMB	11265.3
Q15063;Q15063-5	POSTN	12329.3
Q15113	PCOLCE	27810.8
Q15166	PON3	33721.2
Q15485;Q15485-2	FCN2	66315.7
Q15582	TGFBI	69194.8
Q15828	CST6	7033.25
Q15848	ADIPOQ	89762.9
Q15942	ZYX	1860.32
Q16270	IGFBP7	3284.16
Q16610;Q16610-4	ECM1	389280
Q16627;Q16627-2	CCL14	1741.97
Q16706	MAN2A1	6292.83
Q16853	AOC3	15095.3
Q3SY17;Q9H1U9	SLC25A51;SLC25A52	419422
Q4G0P3	HYDIN	668454
Q4KWH8;Q4KWH8-2;Q4KWH8-3;Q4KWH8-4	PLCH1	41309.5
Q5SRE5;Q5SRE5-2	NUP188	27028.2
Q5VXU9;Q5VXU9-3	SHOC1	13753.6
Q5VZ66	JAKMIP3	144637
Q68D51;Q68D51-3	DENND2C	1289.035
Q68DL7	C18orf63	372405
Q6AI39	BICRAL	18224.9
Q6E0U4-16;Q6E0U4-2;Q6E0U4-5;Q6E0U4-6	DMKN	6437.745
Q6EMK4	VASN	46208.9
Q6GTS8	PM20D1	3511.49
Q6Q788	APOA5	9627.24
Q6TGC4	PADI6	6571.305
Q6UVK1	CSPG4	25847.3
Q6UWP8	SBSN	1154.87
Q6UX71	PLXDC2	29334.1
Q6UXB8	PI16	27916.4
Q6UY14;Q6UY14-2;Q6UY14-3	ADAMTSL4	27431.8
Q6YHK3;Q6YHK3-4	CD109	8140.17
Q6ZRS2;Q6ZRS2-2;Q6ZRS2-3	SRCAP	484012
Q70EL4;Q70EL4-4	USP43	137275
Q76LX8;Q76LX8-2;Q76LX8-3	ADAMTS13	15003.1
Q7L014	DDX46	499893
Q7L2E3;Q7L2E3-2;Q7L2E3-3	DHX30	13585.9
Q7L5N1	COPS6	18304.65
Q7Z3B1	NEGR1	4613.69
Q7Z460-2;Q7Z460-3;Q7Z460-4;Q7Z460-5	CLASP1	6425.32
Q7Z6J2;Q7Z6J2-2	TAMALIN	51168.8
Q7Z7B1	PIGW	44280.5
Q7Z7G0	ABI3BP	15862.8
Q7Z7M0;Q7Z7M0-2	MEGF8	4313.12
Q86SQ4;Q86SQ4-2;Q86SQ4-3;Q86SQ4-4	ADGRG6	7906.53
Q86U17	SERPINA11	20131.3
Q86UB9;Q86UB9-2	TMEM135	91066.7
Q86UD1	OAF	21583.3
Q86UX2;Q86UX2-3	ITIH5	19662.8
Q86UX7;Q86UX7-2	FERMT3	4387.58
Q86VB7-2	CD163	4764.2
Q86XH1;Q86XH1-2;Q86XH1-5	IQCA1	2055.26
Q86YR5;Q86YR5-4	GPSM1	1809.49
Q8IUL8	CILP2	5151.41
Q8IWV2	CNTN4	2765.685
Q8IZF2-2	ADGRF5	2613.8
Q8N3F8	MICALL1	51823.8
Q8N6C8;Q8N6C8-3	LILRA3	7848.46
Q8N8K9;Q8N8K9-3	KIAA1958	47127.6
Q8NBJ4;Q8NBJ4-2	GOLM1	3585.6
Q8NBP7	PCSK9	10926.1
Q8ND04	SMG8	40317
Q8NG06	TRIM58	1305940
Q8NHQ9	DDX55	1193950
Q8NI99	ANGPTL6	2212.62
Q8TAQ9;Q8TAQ9-2;Q8TAQ9-3	SUN3	3429.695
Q8TDL5	BPIFB1	8916.51
Q8TE73	DNAH5	19219400
Q8TER0;Q8TER0-3;Q8TER0-4	SNED1	3975.71
Q8TEU7;Q8TEU7-2	RAPGEF6	37311.6
Q8WWA0	ITLN1	15205.8
Q8WWX0;Q8WWX0-2	ASB5	10195
Q8WWZ8	OIT3	4254.56
Q8WZ42;Q8WZ42-12;Q8WZ42-13;Q8WZ42-2;Q8WZ42-8	TTN	283975
Q8WZ75-2	ROBO4	8220.55
Q92496;Q92496-2	CFHR4	49852.2
Q92520	FAM3C	1098.665
Q92820	GGH	36536.2
Q92859;Q92859-2;Q92859-3;Q92859-4	NEO1	3646.375
Q92954-6	PRG4	69414.3
Q96AY3	FKBP10	11638.9
Q96DA0	ZG16B	658.2305
Q96IY4	CPB2	395495
Q96JA1;Q96JA1-2	LRIG1	23362.55
Q96KN2	CNDP1	130154
Q96PD5	PGLYRP2	785788
Q96S96	PEBP4	3470.135
Q99459	CDC5L	1657750
Q99536	VAT1	5412.85
Q99592;Q99592-2	ZBTB18	13432.8
Q99623;Q99623-2	PHB2	7587.65
Q99784;Q99784-3;Q99784-5	OLFM1	4946.71
Q99832;Q99832-3;Q99832-4	CCT7	10281.2
Q99969	RARRES2	6935.99
Q99983	OMD	205846
Q99996;Q99996-1;Q99996-3;Q99996-5;Q99996-6	AKAP9	43001.9
Q9BQE3	TUBA1C	5381.345
Q9BT17;Q9BT17-2	MTG1	1194.148
Q9BTY2	FUCA2	2829.905
Q9BUN1	MENT	21085.6
Q9BWP8;Q9BWP8-10;Q9BWP8-2;Q9BWP8-3;Q9BWP8-4;Q9BWP8-5;Q9BWP8-6;Q9BWP8-7;Q9BWP8-8;Q9BWP8-9	COLEC11	71402.1
Q9BXR6	CFHR5	41338.1
Q9BY67;Q9BY67-2;Q9BY67-3;Q9BY67-4;Q9BY67-5	CADM1	9937.03
Q9BYJ0	FGFBP2	3054.35
Q9BZV3	IMPG2	113892
Q9GZZ8	LACRT	3865.79
Q9H093	NUAK2	8619.69
Q9H257;Q9H257-2;Q9H257-3	CARD9	135465
Q9H4A9;Q9H4A9-2	DPEP2	8401.7
Q9H4B7	TUBB1	2521.59
Q9H4G4	GLIPR2	6003.56
Q9H6X2;Q9H6X2-5	ANTXR1	4944.185
Q9H8L6	MMRN2	15316.5
Q9HBR0	SLC38A10	2186.285
Q9HC84	MUC5B	3243.1
Q9HCU0	CD248	6545.93
Q9HDC9	APMAP	54510.4
Q9NP55;Q9NP55-2	BPIFA1	2462.535
Q9NP78;Q9NP78-2;Q9NP78-3;Q9NP78-5;Q9NP78-6	ABCB9	148408
Q9NP80;Q9NP80-2;Q9NP80-3	PNPLA8	294504
Q9NPH3;Q9NPH3-2;Q9NPH3-3;Q9NPH3-5	IL1RAP	38938.5
Q9NPR2;Q9NPR2-2	SEMA4B	3615.695
Q9NQ79;Q9NQ79-2	CRTAC1	53904.1
Q9NRC6	SPTBN5	4058.77
Q9NRD5-2	PICK1	28288.65
Q9NSK7;Q9NSK7-3;Q9NSK7-4	C19orf12	2213.52
Q9NTU7	CBLN4	13503.8
Q9NY97;Q9NY97-2	B3GNT2	6999.32
Q9NZK5	ADA2	8834.12
Q9NZP8	C1RL	201405
Q9UBE0;Q9UBE0-2;Q9UBE0-3	SAE1	27807
Q9UBQ6	EXTL2	7012.12
Q9UBR2	CTSZ	2138.19
Q9UGM5	FETUB	130227
Q9UGU5	HMGXB4	134620
Q9UHG3	PCYOX1	36489.7
Q9UJJ9	GNPTG	11638.35
Q9UK55	SERPINA10	70901.3
Q9UK99;Q9UK99-2;Q9UK99-3	FBXO3	129672
Q9ULI3;Q9ULI3-2	HEG1	797.886
Q9ULZ3;Q9ULZ3-2	PYCARD	3546.44
Q9UNN8	PROCR	12196.9
Q9UNW1	MINPP1	26069
Q9Y287	ITM2B	12050.8
Q9Y2I7	PIKFYVE	9187.9
Q9Y2I9	TBC1D30	42307.3
Q9Y490	TLN1	10880.1
Q9Y4L1	HYOU1	718.8645
Q9Y546	LRRC42	1554350
Q9Y5C1	ANGPTL3	11227.4
Q9Y5K6	CD2AP	1062.33
Q9Y5R5;Q9Y5R5-3	DMRT2	493896
Q9Y5Y7	LYVE1	131766
Q9Y646	CPQ	6666.06
Q9Y6R7	FCGBP	30040.9
Q9Y6Z7	COLEC10	28508.3
V9GYG9	APOA2	6521.15
