# Supplementary material for: A Simplified Perchloric Acid Workflow With Neutralization (PCA N) for Democratizing Deep Plasma Proteomics at Population Scale
Source: Mol Cell Proteomics. 2025 Sep 19;24(11):101071. doi: 10.1016/j.mcpro.2025.101071 (PMC12597270; doi:10.1016/j.mcpro.2025.101071)
Supplement: Supplemental Data 2 [file mmc3.csv]

Supplemental Data 2. Protein quantification for the PCA-N workflow.
This table contains median protein intensities for the PCA-N workflow based on five technical replicates. Protein.Group: UniProt protein group identifier(s) derived from DIA-NN gene-level inference. Genes: Gene symbol(s) corresponding to each protein group. LFQ_Median: Median label-free quantification (LFQ) intensity for each protein across replicates.
Protein.Group	Genes	LFQ_Median
A0A024R6I7;A0A0G2JRN3	SERPINA1	52170.1
A0A075B6H7	IGKV3-7	492405
A0A075B6I0	IGLV8-61	142739
A0A075B6I9	IGLV7-46	1700.08
A0A075B6J9	IGLV2-18	29641.1
A0A075B6K4	IGLV3-10	44611.6
A0A075B6K5	IGLV3-9	75683
A0A075B6P5;P01615	IGKV2-28;IGKV2D-28	37053.9
A0A075B6Q5	IGHV3-64	12553.2
A0A075B6R9;A0A0C4DH68	IGKV2-24;IGKV2D-24	11981.6
A0A075B6S2	IGKV2D-29	3850.725
A0A075B6X9	TRAJ18	3890.605
A0A075B7B6	IGHV4OR15-8	1843.93
A0A075B7B8	IGHV3OR16-12	126464
A0A075B7D0	IGHV1OR15-1	76885.5
A0A075B7D8	IGHV3OR15-7	67823.7
A0A087WSX0	IGLV5-45	12360
A0A087WSY6	IGKV3D-15	22401.4
A0A087WSZ0	IGKV1D-8	5710.02
A0A087WT98	ARMH4	3592.62
A0A087WU90;A0A087WZR4;E9PNY5	FCGR3B	2045.775
A0A087WV17;A0A087X0P3;A0A087X1R2;A0A0A0MR14;A0A0A0MRF2	OSCAR	38391
A0A087WW87;P01614	IGKV2-40;IGKV2D-40	4312.55
A0A087X0M8;H7C0J0	CHL1	1849.95
A0A0A0MS15	IGHV3-49	34592.3
A0A0A0MT31	PRR4	84618
A0A0A0MT36	IGKV6D-21	1643.275
A0A0A0MT69	IGKJ4	2420.935
A0A0A0MT89	IGKJ1	11537.8
A0A0A0MT96	IGKJ3	10176.9
A0A0A0MTA3	IGKJ5	4182.045
A0A0B4J1U7	IGHV6-1	38577.4
A0A0B4J1V0	IGHV3-15	36541.5
A0A0B4J1V2	IGHV2-26	3426.2
A0A0B4J1V6	IGHV3-73	4105.02
A0A0B4J1X5	IGHV3-74	15317.6
A0A0B4J1X8	IGHV3-43	9724.43
A0A0B4J1Y8	IGLV9-49	5715.53
A0A0B4J1Y9	IGHV3-72	8116.21
A0A0B4J2H0	IGHV1-69D	8483.605
A0A0C4DGB6	ALB	619.8
A0A0C4DH24	IGKV6-21	1716.175
A0A0C4DH25	IGKV3D-20	36212
A0A0C4DH29	IGHV1-3	2718.76
A0A0C4DH31	IGHV1-18	52848.9
A0A0C4DH32	IGHV3-20	1199.06
A0A0C4DH33	IGHV1-24	3945.45
A0A0C4DH34	IGHV4-28	1432.93
A0A0C4DH35	IGHV3-35	15105.9
A0A0C4DH36	IGHV3-38	15516.3
A0A0C4DH38	IGHV5-51	132815
A0A0C4DH43	IGHV2-70D	12135.2
A0A0C4DH67	IGKV1-8	5732.65
A0A0C4DH73;P01611	IGKV1-12;IGKV1D-12	11543.9
A0A0G2JH50;A0A0G2JIF0;A0A1W2PP77;A0A1W2PRX1;A0A1W2PS56;A2BF26;Q5RIP0	HLA-C	1815.5
A0A0G2JI07;A0A140T9W8;A0A140T9X7	COL11A2	2169.375
A0A0G2JJQ0;A2ACR0	PSMB9	446.269
A0A0G2JMB2	IGHA2	435922
A0A0G2JMI3	IGHV1-69-2	10112.8
A0A0G2JNC9;A0A0G2JNP1;A0A0G2JRB3;A0A0G2JS48	LRRC37A;LRRC37A2	1279.085
A0A0G2JRP6	PRB1	778.49
A0A0G2JSC0	IGLV5-45	3068.38
A0A0J9YX35	IGHV3-64D	33718.9
A0A0J9YXX1	IGHV5-10-1	12426.1
A0A0J9YY01;A0A2R8YFM0	MYO15B	7896.97
A0A140TA44	C4A	435.655
A0A182DWH8	SELENOP	2133.05
A0A1B0GTC6	C3orf85	6650.92
A0A1B0GVI3	KRT10	1235.092
A0A1W2PR55	CD44	5164.51
A0A2R8Y4Z1	HEG1	119190
A0A2R8YFE2	ACTB	575.465
A0A3B3ISR2;B4DPQ0;F5H2D0	C1R	344.025
A0A3B3ISX9	TNXB	5509.89
A0A494C039	HYOU1	4132.595
A0A4W8ZXM2	IGHV3-72	190174
A0A5H1ZRQ4	IGLC1	1654.83
A0A7P0T9K9	P4HB	2008.67
A0A7P0TA68	TCTN1	14895.5
A0M8Q6	IGLC7	12618.4
A1L4H1	SSC5D	24515.8
A2NJV5	IGKV2-29	36263.1
A6NC98	CCDC88B	722.297
A6NI72;P14598	NCF1;NCF1B	430.215
A8K2U0	A2ML1	38983.85
A8K7I4	CLCA1	3051.315
A8MVW5-2	HEPACAM2	33654
B5MCB9	SERPING1	3390.57
B9A064	IGLL5	2709140
C9JH25;C9JH25-2;C9JH25-3	PRRT4	2280.25
C9JJH3	USP17L10	4149.275
C9JN77	SORBS2	1639.66
D6RC40	UIMC1	5537.45
E7EN28;E7ENK1;E7ES20;E7EX52	ADGRL3	5528.01
E7ESU7	CTBP1	5597.255
E9PAV3	NACA	3361.81
E9PEW8	HBD	21109.6
E9PKP4	CSF1	3842.42
F5GX88	ENG	2441.16
F5H270	CLIP1	3868.3
F5H4F6	MARK2	5017.6
F8VW28	PPP1R12A	792.104
F8WEV1;H7C5C8	CFAP91	15182.45
G3V1M9	PRB1	942.71
G3V2B9	SERPINA1	1219.26
H0YD90	CD44	3310.3
H0YDE5	KIAA1549L	16163.7
H0YLF3	B2M	793.7965
I3L1P2	KIAA0753	3901.67
J3KS78;J3KSB6	CYBC1	2198.7
J3KSV1	HP	4271.43
J3QRN2	APOH	3001.71
K7EK43	TUBB6	1889.5
M0QX98	CEACAM5	3747.78
M0QZH1	SMG9	8088.32
M0QZZ6	USE1	15718.7
M0R1Q1	C3	1268.29
O00151	PDLIM1	3232.52
O00159;O00159-2;O00159-3	MYO1C	1837.83
O00160	MYO1F	732.323
O00175	CCL24	3123.73
O00187	MASP2	3947.895
O00193	SMAP	472.2345
O00241	SIRPB1	10644.9
O00264	PGRMC1	11337.5
O00299	CLIC1	1492.76
O00391	QSOX1	3299.02
O00451;O00451-3	GFRA2	14369.2
O00461	GOLIM4	893.3155
O00468;O00468-3;O00468-4;O00468-5;O00468-6;O00468-7	AGRN	5670.06
O00533-2	CHL1	235149
O00560-2	SDCBP	893.261
O00584	RNASET2	47858.9
O00585	CCL21	7099.04
O00592;O00592-2	PODXL	744951
O14498	ISLR	2344.895
O14579;O14579-2;O14579-3	COPE	7949.745
O14594	NCAN	1154.41
O14745	SLC9A3R1	839.958
O14786;O14786-2;O14786-3	NRP1	2021.42
O14791;O14791-2	APOL1	22227.4
O14793	MSTN	2132.31
O14798	TNFRSF10C	8160.43
O14818	PSMA7	2909.59
O14829;O14829-3;O14829-5	PPEF1	602.479
O14950;P19105	MYL12A;MYL12B	3491.43
O14974-4	PPP1R12A	1266.495
O15027;O15027-2;O15027-3;O15027-4;O15027-5	SEC16A	491.642
O15117-2;O15117-3	FYB1	21950
O15118	NPC1	11016.6
O15143	ARPC1B	94332
O15144	ARPC2	794.794
O15204	ADAMDEC1	91626.1
O15231-3	ZNF185	2603.105
O15240	VGF	15654.1
O15263	DEFB4B	1754.61
O15335	CHAD	23242.2
O15347	HMGB3	1851.45
O15372	EIF3H	3367.53
O15394	NCAM2	17672.4
O15400;O15400-2	STX7	1572.915
O15467	CCL16	155876
O15511	ARPC5	696.692
O43149	ZZEF1	3255.14
O43157	PLXNB1	1008.57
O43237;O43237-2	DYNC1LI2	1046.59
O43240	KLK10	470.248
O43278;O43278-2	SPINT1	6791.86
O43291	SPINT2	3360.04
O43399-5	TPD52L2	762.498
O43405;O43405-2	COCH	1974.87
O43491-4	EPB41L2	1617.78
O43493-7	TGOLN2	161316
O43508-2;O75888;O75888-3;O75888-4;O75888-5	TNFSF12;TNFSF13	2865.675
O43516;O43516-3	WIPF1	5898.67
O43529	CHST10	2279.88
O43548;O43548-2	TGM5	1590.79
O43567	RNF13	3694.555
O43653	PSCA	4471.07
O43692	PI15	10558.2
O43704	SULT1B1	537.347
O43707	ACTN4	3109.49
O43760;O43760-2	SYNGR2	803.308
O43765	SGTA	259.945
O43768;O43768-3	ENSA	6180.27
O43852;O43852-10;O43852-3;O43852-6	CALU	1897.04
O43866	CD5L	5557.56
O43914;O43914-2;O43914-3	TYROBP	2592.19
O43915	VEGFD	19291.9
O60242	ADGRB3	14929.1
O60279	SUSD5	36554.7
O60303	KATNIP	3279.215
O60308	CEP104	113602.5
O60437	PPL	1916.54
O60486	PLXNC1	1567.61
O60493;O60493-2;O60493-4	SNX3	451.941
O60610;O60610-2;O60610-3	DIAPH1	2013.23
O60636;O60636-2	TSPAN2	855.2695
O60664;O60664-4	PLIN3	1043.108
O60667	FCMR	1577.04
O60704	TPST2	8545.9
O60716;O60716-10;O60716-11;O60716-13;O60716-17;O60716-18;O60716-19;O60716-2;O60716-21;O60716-3;O60716-5;O60716-9	CTNND1	258.59
O60762	DPM1	6772.72
O60763;O60763-2	USO1	3370.255
O60784;O60784-3	TOM1	275.709
O60814;P57053;P58876;P62807;Q5QNW6;Q5QNW6-2;Q93079;Q99877;Q99879;Q99880	H2BC10;H2BC12;H2BC12L;H2BC13;H2BC14;H2BC15;H2BC18;H2BC5;H2BC9	862.517
O60841	EIF5B	89439.7
O60883	GPR37L1	4076.3
O60888;O60888-2;O60888-3	CUTA	369082
O60911	CTSV	8166.195
O75015	FCGR3B	936586
O75023;O75023-3	LILRB5	24246.1
O75071	EFCAB14	1063.135
O75083	WDR1	510.442
O75112;O75112-4;O75112-5;O75112-7	LDB3	1358.46
O75131	CPNE3	988.258
O75144;O75144-2	ICOSLG	1044000
O75223	GGCT	8235.5
O75312	ZPR1	34682.3
O75339	CILP	2705.6
O75342	ALOX12B	3598.53
O75347	TBCA	1414.86
O75367;O75367-3	MACROH2A1	303.031
O75368	SH3BGRL	48956.6
O75369-7	FLNB	22161.65
O75376	NCOR1	119783
O75396	SEC22B	229.347
O75477	ERLIN1	1482.57
O75503	CLN5	2190.13
O75509	TNFRSF21	64122.3
O75556	SCGB2A1	8969.22
O75594	PGLYRP1	5406.04
O75608;O75608-2	LYPLA1	375.2575
O75629	CREG1	4172.56
O75635;O75635-2	SERPINB7	3114.04
O75636	FCN3	4295.91
O75752	B3GALNT1	2796.755
O75787-2	ATP6AP2	14396.8
O75815	BCAR3	3960.29
O75822;O75822-2	EIF3J	6925.38
O75874	IDH1	517.96
O75882-2	ATRN	3722900
O75940	SMNDC1	390.539
O75947;O75947-2	ATP5PD	955.49
O75955;O75955-2	FLOT1	182.689
O76011	KRT34	649.418
O76061	STC2	5283.96
O76070	SNCG	1698.04
O76096	CST7	1593.75
O94772;O94772-2	LY6H	5185.56
O94804	STK10	1006.05
O95071;O95071-2	UBR5	78025.5
O95084	PRSS23	29620
O95171	SCEL	775.822
O95196;O95196-2	CSPG5	12961
O95274	LYPD3	49170.3
O95297;O95297-2;O95297-3	MPZL1	820.882
O95359;O95359-3	TACC2	638.7375
O95445	APOM	128554
O95445-2	APOM	1606.605
O95466;O95466-2;O95466-3	FMNL1	1035.044
O95477	ABCA1	4529.97
O95497	VNN1	63206.8
O95633;O95633-2	FSTL3	3135.11
O95721	SNAP29	69.8341
O95810	CAVIN2	58163.7
O95817	BAG3	2205.82
O95867	LY6G6C	11497.9
O95967	EFEMP2	7188.71
O95969	SCGB1D2	2208.415
O95971;O95971-3	CD160	615.406
O95980	RECK	14909.8
O95998	IL18BP	35277.5
P00338;P00338-3	LDHA	1430.96
P00441	SOD1	51810
P00450	CP	22212.5
P00451	F8	7355.9
P00488	F13A1	2441.2
P00491	PNP	1220.52
P00533	EGFR	52340.7
P00558	PGK1	4957.01
P00568	AK1	916.218
P00734	F2	42569.9
P00736	C1R	14051.3
P00738	HP	14869000
P00739	HPR	84341.4
P00740	F9	11504.6
P00742	F10	6675.87
P00746	CFD	92188.6
P00747	PLG	70347
P00748	F12	2854.89
P00751	CFB	49258.7
P00915	CA1	1280.025
P00918	CA2	2841.06
P00995	SPINK1	36106
P01008	SERPINC1	12827300
P01009	SERPINA1	13734200
P01011	SERPINA3	1809720
P01019	AGT	150553
P01023	A2M	650813
P01024	C3	145498
P01031	C5	7018.48
P01033	TIMP1	8978.46
P01034	CST3	18734.3
P01037	CST1	2752.8
P01040	CSTA	45419
P01042	KNG1	6530920
P01042-3	KNG1	7689.55
P01111;P01116;P01116-2	KRAS;NRAS	290.158
P01225	FSHB	6032.34
P01344;P01344-2;P01344-3	IGF2	59644.5
P01589	IL2RA	20211.2
P01591	JCHAIN	146079
P01593;P01594	IGKV1-33;IGKV1D-33	62502.3
P01599	IGKV1-17	20484.9
P01602	IGKV1-5	32972.9
P01619	IGKV3-20	234584
P01700	IGLV1-47	62255.2
P01701	IGLV1-51	322100
P01703	IGLV1-40	2597.89
P01705	IGLV2-23	20415.5
P01706	IGLV2-11	28613
P01709	IGLV2-8	43934.1
P01714	IGLV3-19	43226.8
P01715	IGLV3-1	34500.4
P01717	IGLV3-25	167408
P01721	IGLV6-57	3578.3
P01732;P01732-2;P01732-3	CD8A	6695.61
P01742	IGHV1-69	60119.3
P01743	IGHV1-46	1784.53
P01764	IGHV3-23	86135
P01766	IGHV3-13	5831.52
P01780	IGHV3-7	131267
P01782;P0DP04	IGHV3-43D;IGHV3-9	32906.6
P01814	IGHV2-70	1173.97
P01817	IGHV2-5	5411.73
P01833	PIGR	32972.3
P01834	IGKC	881689
P01857	IGHG1	5373840
P01859	IGHG2	969916
P01860	IGHG3	59389.3
P01861	IGHG4	29307.3
P01871	IGHM	58966.9
P01876	IGHA1	4407110
P01877	IGHA2	457959
P01880;P01880-2	IGHD	4362.46
P01889	HLA-B	4280.89
P02042	HBD	22363.9
P02144	MB	1755.65
P02452	COL1A1	404055
P02458	COL2A1	17186.4
P02461	COL3A1	9670.9
P02533	KRT14	39088.5
P02538	KRT6A	15594.1
P02545	LMNA	2738.335
P02647	APOA1	7010710
P02649	APOE	85926.7
P02652	APOA2	14502200
P02654	APOC1	6135970
P02655	APOC2	3212070
P02656	APOC3	59864800
P02671	FGA	1083.37
P02671-2	FGA	3790110
P02675	FGB	474007
P02679	FGG	164783
P02724-3	GYPA	5354.9
P02730;P02730-2	SLC4A1	2251.86
P02741	CRP	1809.565
P02743	APCS	31022.8
P02745	C1QA	26323.5
P02746	C1QB	19124.8
P02747	C1QC	16715.9
P02748	C9	6349.785
P02749	APOH	101371000
P02750	LRG1	637058
P02751-1	FN1	66820.4
P02753	RBP4	35544.4
P02760	AMBP	18901300
P02763	ORM1	1090750000
P02765	AHSG	1913010
P02766	TTR	26873000
P02768	ALB	1615270
P02774;P02774-3	GC	28538.3
P02775	PPBP	417758
P02776	PF4	550590
P02778	CXCL10	6616.015
P02786	TFRC	1663.495
P02787	TF	603207
P02788	LTF	8529.25
P02790	HPX	61817700
P02795;P04732;P13640;P13640-2;P80297;Q8N339	MT1E;MT1G;MT1M;MT1X;MT2A	15155.6
P03950	ANG	8279.42
P03951	F11	3334.27
P03952	KLKB1	11538.5
P03973	SLPI	134269
P04003	C4BPA	19930.4
P04004	VTN	1660920
P04040	CAT	4523.11
P04054	PLA2G1B	28409.6
P04062;P04062-2;P04062-4	GBA	1633.09
P04070;P04070-2	PROC	3690.83
P04075	ALDOA	5196.3
P04080	CSTB	2093.44
P04083	ANXA1	2308.41
P04085;P04085-2	PDGFA	8612.76
P04114	APOB	17543.4
P04118	CLPS	5420.045
P04155	TFF1	3170.23
P04156	PRNP	48120.6
P04180	LCAT	3568.98
P04196	HRG	3552120
P04211	IGLV7-43	3266.15
P04216	THY1	79380.4
P04217	A1BG	54080.2
P04217-2	A1BG	8852.83
P04233-2;P04233-5	CD74	17030.8
P04259	KRT6B	5308.15
P04264	KRT1	545601
P04275	VWF	5152.625
P04278	SHBG	4621.54
P04280	PRB1	9618.15
P04406	GAPDH	13023.2
P04433	IGKV3-11	118211
P04439;P04439-2	HLA-A	2475.51
P04629;P04629-2;P04629-3	NTRK1	2405.12
P04792	HSPB1	3891.07
P04899;P04899-4	GNAI2	1441.28
P05019;P05019-4	IGF1	17106.1
P05023;P05023-4	ATP1A1	711.323
P05026;P05026-2	ATP1B1	7395.23
P05060	CHGB	74468.7
P05062	ALDOB	3478.76
P05067;P05067-9	APP	1912.78
P05089;P05089-2	ARG1	6352.585
P05090	APOD	13130300
P05091	ALDH2	912.314
P05106	ITGB3	467.972
P05107	ITGB2	4216.27
P05109	S100A8	159933
P05120	SERPINB2	1381.65
P05154	SERPINA5	138499
P05155;P05155-3	SERPING1	10061000
P05156	CFI	180273
P05160	F13B	2779.11
P05164;P05164-2;P05164-3	MPO	2515.13
P05186;P05186-3	ALPL	10123.5
P05204;Q15651;Q15651-2	HMGN2;HMGN3	813.8805
P05362	ICAM1	654168
P05387	RPLP2	1372.465
P05408;P05408-2	SCG5	13218.1
P05451	REG1A	272080
P05452	CLEC3B	53287.8
P05543	SERPINA7	2412330
P05546	SERPIND1	350598
P05556	ITGB1	43204.6
P05787;P05787-2	KRT8	2381.125
P05976;P05976-2	MYL1	1698.52
P05997	COL5A2	2900.94
P06213;P06213-2	INSR	2973.87
P06276	BCHE	305185
P06280	GLA	2846.31
P06312	IGKV4-1	1845260
P06396	GSN	6087.67
P06454;P06454-2	PTMA	582.435
P06576	ATP5F1B	1903
P06681	C2	62146.8
P06702	S100A9	78017.4
P06727	APOA4	34540.7
P06731-2	CEACAM5	3529.42
P06732	CKM	2301.02
P06733	ENO1	3140.305
P06734	FCER2	9087.08
P06748;P06748-2	NPM1	1112.2365
P06753	TPM3	8741.52
P06753-5	TPM3	2472.01
P06858	LPL	2809.88
P06870;P06870-2	KLK1	28996.2
P07108;P07108-2;P07108-3;P07108-4;P07108-5;P07108-6	DBI	4848.66
P07148	FABP1	266654
P07195	LDHB	3409.905
P07225	PROS1	35528.6
P07237	P4HB	1937.32
P07305;P07305-2	H1-0	402.963
P07307;P07307-2;P07307-3	ASGR2	23118.8
P07333	CSF1R	396206
P07339	CTSD	12965.7
P07355;P07355-2	ANXA2	2322.915
P07357	C8A	3827.89
P07358	C8B	3390.26
P07359	GP1BA	565584
P07360	C8G	3716.37
P07384	CAPN1	1375.886
P07437	TUBB	10012.7
P07476	IVL	1774.68
P07477	PRSS1	18835.5
P07585	DCN	1548.65
P07602-3	PSAP	65765.9
P07686	HEXB	675.224
P07737	PFN1	5071.555
P07814	EPRS1	538.104
P07858	CTSB	38236
P07900;P07900-2	HSP90AA1	745.726
P07910;P07910-2	HNRNPC	3244.74
P07911-5	UMOD	139496
P07996	THBS1	12991.8
P07998	RNASE1	1021590
P08123	COL1A2	21455.4
P08138	NGFR	6888.24
P08174-6;P08174-7	CD55	349186
P08185	SERPINA6	14490700
P08236;P08236-2	GUSB	5480.33
P08238	HSP90AB1	2753.96
P08246	ELANE	5471.28
P08294	SOD3	5346.18
P08311	CTSG	16785.5
P08493;P08493-2	MGP	27945
P08514	ITGA2B	3382.15
P08519	LPA	561940
P08571	CD14	9175.86
P08572	COL4A2	52381.9
P08575;P08575-10;P08575-4;P08575-5;P08575-6;P08575-7;P08575-8;P08575-9	PTPRC	193320
P08581;P08581-2	MET	777.3545
P08582	MELTF	3041.33
P08603	CFH	28883.7
P08637	FCGR3A	2901730
P08670	VIM	2981.34
P08697	SERPINF2	811692
P08709;P08709-2	F7	6491.07
P08727	KRT19	15072.95
P08758	ANXA5	968.131
P08779	KRT16	7846.91
P08887;P08887-2	IL6R	9021.52
P08962;P08962-2;P08962-3	CD63	1324.43
P09172	DBH	1220.5325
P09211	GSTP1	3557.21
P09326	CD48	128914
P09429	HMGB1	7132.85
P09486	SPARC	4102.335
P09493	TPM1	6943.48
P09497;P09497-2	CLTB	1155.76
P09603	CSF1	94825.4
P09619	PDGFRB	51243.3
P09651;P09651-2;P09651-3	HNRNPA1	382.168
P09661	SNRPA1	833.748
P09668	CTSH	1091.4
P09669	COX6C	2042.855
P09681	GIP	4156.79
P09758	TACSTD2	1469.19
P09871	C1S	5777.96
P09958	FURIN	7109.88
P09972	ALDOC	266.635
P0C0L4	C4A	488949
P0C0L5	C4B_2	20930.1
P0C0S5;Q71UI9	H2AZ1;H2AZ2	2190.17
P0C7H8;Q9BYR9;Q9BYT5;Q9BYU5	KRTAP2-1;KRTAP2-2;KRTAP2-3;KRTAP2-4	2288.28
P0CG47;P0CG48;P62979;P62987	RPS27A;UBA52;UBB;UBC	229693
P0CH99;P0CI00	ZNF705B;ZNF705D	4016.58
P0DJI8	SAA1	10162.8
P0DJI9	SAA2	2316.06
P0DMQ5	INAFM2	19972.9
P0DMV8;P0DMV9	HSPA1A;HSPA1B	3028.46
P0DOY2;P0DOY3	IGLC2;IGLC3	48037.6
P0DP01	IGHV1-8	15170.2
P0DP06	IGHV4-30-4	58741.8
P0DP23;P0DP24;P0DP25	CALM1;CALM2;CALM3	5382.51
P0DP58	LYNX1	7524.97
P0DP58-2	LYNX1	2360.53
P0DTE1	IGHV3-38-3	2474.44
P0DTE7;P0DTE8;P0DUB6	AMY1A;AMY1B;AMY1C	2441.58
P10124	SRGN	122329
P10153	RNASE2	93174.6
P10163	PRB4	549.679
P10253	GAA	184.294
P10321	HLA-C	1846.88
P10412	H1-4	44114.8
P10451-3	SPP1	21755.8
P10451-5	SPP1	232744
P10451;P10451-4	SPP1	2345.86
P10599	TXN	130559
P10619;P10619-2	CTSA	3693.785
P10643	C7	15145.8
P10644;P10644-2	PRKAR1A	600.7365
P10645	CHGA	56440.1
P10646	TFPI	4197.32
P10720	PF4V1	4699.83
P10721;P10721-2	KIT	393103
P10809	HSPD1	216.045
P10909;P10909-2;P10909-4;P10909-5;P10909-6	CLU	2399620
P10912;P10912-2;P10912-3	GHR	55135.3
P11021	HSPA5	1962.265
P11047	LAMC1	2427.58
P11049;P11049-2	CD37	1758.46
P11142	HSPA8	4036.925
P11171;P11171-2;P11171-3;P11171-4;P11171-5;P11171-6	EPB41	823.548
P11215;P11215-2	ITGAM	1993.035
P11226	MBL2	31006.6
P11279	LAMP1	1345610
P11362-16	FGFR1	70935.1
P11362-21;P11362-7	FGFR1	632334
P11413;P11413-2;P11413-3	G6PD	2032.155
P11597;P11597-2	CETP	1076.91
P11684	SCGB1A1	11427.9
P11940	PABPC1	3077.26
P12035	KRT3	2910.12
P12081;P12081-4	HARS1	3512.67
P12107;P12107-2;P12107-3;P12107-4	COL11A1	7958.82
P12109	COL6A1	1318.47
P12110-2	COL6A2	5296.14
P12111	COL6A3	234918
P12259	F5	47877.2
P12273	PIP	46283.2
P12314	FCGR1A	2717.7
P12318;P12318-2	FCGR2A	37161.9
P12429	ANXA3	220.726
P12532	CKMT1B	7815.21
P12724	RNASE3	9216.03
P12814-3	ACTN1	192.803
P12830	CDH1	2699.45
P12882	MYH1	1725.55
P12883	MYH7	3637.86
P12955;P12955-2;P12955-3	PEPD	737.27
P13073	COX4I1	563.966
P13164;Q01628;Q01629	IFITM1;IFITM2;IFITM3	712.393
P13284	IFI30	2443.13
P13473;P13473-2;P13473-3	LAMP2	318724
P13497;P13497-2;P13497-4;P13497-5;P13497-6	BMP1	18688.4
P13521	SCG2	4841.21
P13591	NCAM1	145061
P13591-3	NCAM1	6619.77
P13598	ICAM2	3145930
P13611;P13611-5	VCAN	54642.6
P13639	EEF2	2567.21
P13645	KRT10	322604
P13646	KRT13	4028.25
P13647	KRT5	36983
P13671	C6	10239.37
P13688-4	CEACAM1	360188
P13688-9	CEACAM1	7883.57
P13688;P13688-10;P13688-2;P13688-8	CEACAM1	325897
P13693	TPT1	1743.895
P13716;P13716-2	ALAD	1621.65
P13726;P13726-2	F3	705.0685
P13727;P13727-2	PRG2	7657.66
P13796	LCP1	4475.89
P13798	APEH	1908.83
P13942;P13942-2;P13942-3;P13942-4;P13942-5;P13942-6;P13942-7;P13942-8	COL11A2	1274.07
P13987	CD59	103078
P14151;P14151-2	SELL	10485900
P14174	MIF	3873.61
P14207	FOLR2	20031.8
P14209	CD99	37691.8
P14314;P14314-2	PRKCSH	1185.145
P14317	HCLS1	1699.96
P14324;P14324-2	FDPS	1321.442
P14406	COX7A2	1074.56
P14415	ATP1B2	4483.56
P14618	PKM	1921.31
P14621	ACYP2	2033.92
P14625	HSP90B1	3639.94
P14735	IDE	2435.835
P14778	IL1R1	10583.5
P14780	MMP9	1913.1
P14866;P14866-2	HNRNPL	2307.575
P14868	DARS1	273.517
P14923	JUP	6371.92
P15104	GLUL	1764.55
P15144	ANPEP	2738.68
P15151-3	PVR	1115330
P15169	CPN1	3172.27
P15309;P15309-2	ACP3	775.0795
P15311	EZR	1217.82
P15328	FOLR1	2582.23
P15374	UCHL3	269.669
P15502;P15502-1;P15502-10;P15502-12;P15502-13;P15502-2;P15502-4;P15502-5;P15502-6;P15502-7;P15502-9	ELN	3321.12
P15509-2	CSF2RA	14308.8
P15529;P15529-10;P15529-11;P15529-12;P15529-13;P15529-14;P15529-15;P15529-2;P15529-3;P15529-4;P15529-5;P15529-6;P15529-7;P15529-8;P15529-9	CD46	59798.9
P15531;P15531-2	NME1	3111.65
P15586	GNS	9617.42
P15814	IGLL1	14238.9
P15880	RPS2	1776.4
P15924	DSP	9109.25
P15941;P15941-11;P15941-17;P15941-2;P15941-3;P15941-4;P15941-7;P15941-8	MUC1	58467
P16035	TIMP2	2016.62
P16070;P16070-3;P16070-5;P16070-8	CD44	5668890
P16109	SELP	56918.7
P16112	ACAN	234674
P16150	SPN	746.028
P16152	CBR1	2534.52
P16234	PDGFRA	1666.05
P16284	PECAM1	57789.6
P16401	H1-5	15650.7
P16581	SELE	12530.9
P16671;P16671-2;P16671-3;P16671-4	CD36	2076.49
P16870;P16870-2	CPE	6945.7065
P16871-3	IL7R	30283.9
P16949;P16949-2	STMN1	3178.675
P16989;P16989-2;P16989-3	YBX3	1253.83
P17096	HMGA1	1436.74
P17174;P17174-2	GOT1	901.755
P17181	IFNAR1	15695.7
P17213	BPI	2601.48
P17676;P17676-2	CEBPB	1591.93
P17813;P17813-2	ENG	72449.8
P17900	GM2A	150347
P17927	CR1	5809.94
P17931	LGALS3	1192.66
P17936;P17936-2	IGFBP3	3022730
P18065	IGFBP2	1581.93
P18206;P18206-2	VCL	1361.5605
P18428	LBP	7251.26
P18564;P18564-2	ITGB6	8585.78
P18583;P18583-10;P18583-2;P18583-3;P18583-4;P18583-5;P18583-7;P18583-9	SON	2582.565
P18621-3	RPL17	912.832
P18669	PGAM1	572.0585
P18754;P18754-2	RCC1	3987.13
P18827	SDC1	7881.42
P18850	ATF6	73601.9
P19012	KRT15	3152.13
P19013	KRT4	2899.775
P19022	CDH2	765.279
P19237	TNNI1	1129.4
P19256;P19256-2;P19256-3	CD58	12879.7
P19320	VCAM1	50285
P19338	NCL	2109.889
P19438	TNFRSF1A	5502.54
P19440	GGT1	2627.27
P19652	ORM2	25247600
P19823	ITIH2	25542.2
P19827	ITIH1	12678.3
P19875	CXCL2	1088.77
P19878;P19878-3	NCF2	13331.286
P19957	PI3	8645.54
P19971;P19971-2	TYMP	1520.5
P20023;P20023-3;P20023-4	CR2	4109.98
P20061	TCN1	181272
P20138;P20138-2	CD33	8492.25
P20160	AZU1	956.933
P20333	TNFRSF1B	8739.71
P20618	PSMB1	7611.12
P20645	M6PR	533.4435
P20700	LMNB1	1886.297
P20742	PZP	6301.75
P20810;P20810-4;P20810-8	CAST	14462.7
P20851;P20851-2	C4BPB	61254.3
P20908	COL5A1	1110.57
P20930	FLG	2967.05
P20933	AGA	9447.84
P20962	PTMS	1976.36
P21281	ATP6V1B2	343.901
P21291	CSRP1	1016.1
P21333;P21333-2	FLNA	35084.6
P21583;P21583-2;P21583-3	KITLG	38718.4
P21741;P21741-2	MDK	1599.06
P21796	VDAC1	1141.829
P21802;P21802-16;P21802-2;P21802-5;P21802-6;P21802-8	FGFR2	35990.4
P21810	BGN	7112.67
P22102	GART	1893.29
P22105;P22105-1;P22105-4	TNXB	6746.02
P22234;P22234-2	PAICS	1111.1925
P22314;P22314-2	UBA1	2948.785
P22352	GPX3	7747.03
P22455;P22455-2	FGFR4	6889.81
P22531	SPRR2E	1363.295
P22532;P35325	SPRR2B;SPRR2D	2346
P22607-2	FGFR3	3962.11
P22626;P22626-2	HNRNPA2B1	1343.29
P22692	IGFBP4	39371.2
P22694;P22694-10;P22694-2;P22694-3;P22694-4;P22694-5;P22694-6;P22694-7;P22694-8;P22694-9	PRKACB	1175.59
P22735	TGM1	2955.645
P22792	CPN2	54899.8
P22891;P22891-2	PROZ	7851.37
P22894	MMP8	1185.43
P23083	IGHV1-2	3996.23
P23142	FBLN1	3425.94
P23142-4	FBLN1	3742.57
P23246	SFPQ	927.769
P23280;P23280-3	CA6	517.9865
P23284	PPIB	1330.47
P23327	HRC	5747.85
P23396;P23396-2	RPS3	1544.31
P23435	CBLN1	454674
P23467-3	PTPRB	102362
P23470;P23470-2	PTPRG	31417.9
P23471;P23471-2	PTPRZ1	231647
P23490	LORICRIN	1104.993
P23526	AHCY	1453.997
P23528	CFL1	3187.915
P23588;P23588-2	EIF4B	1622.52
P24043	LAMA2	35583.5
P24071-4;P24071-5	FCAR	1540.7
P24158	PRTN3	18602.6
P24347	MMP11	10089.9
P24534	EEF1B2	11130.4
P24592	IGFBP6	23030.3
P24593	IGFBP5	49329.2
P24752	ACAT1	393.585
P24821;P24821-4	TNC	6172.6
P24844	MYL9	681.8465
P24941;P24941-2;Q00526	CDK2;CDK3	22482.7
P25311	AZGP1	495298
P25398	RPS12	689.955
P25445;P25445-6	FAS	23960.5
P25685	DNAJB1	1055.17
P25705	ATP5F1A	2188.58
P25786;P25786-2	PSMA1	558.242
P25787	PSMA2	3954.83
P25788;P25788-2	PSMA3	967.885
P25789	PSMA4	2403.97
P25815	S100P	20409.5
P26038	MSN	2934.59
P26373	RPL13	1217.51
P26447	S100A4	5497.92
P26572	MGAT1	1606.71
P26583	HMGB2	8516.97
P26641;P26641-2	EEF1G	3431.92
P26718	KLRK1	8792.5
P26842	CD27	10969.5
P26927	MST1	1323.39
P26951	IL3RA	3821.6
P26992	CNTFR	5879.59
P27105;P27105-2	STOM	2019.98
P27169	PON1	15200.7
P27348	YWHAQ	330.248
P27469	G0S2	2551.065
P27482	CALML3	2457.495
P27487	DPP4	1317.225
P27701;P27701-2	CD82	3030.61
P27797	CALR	3486.51
P27816;P27816-6	MAP4	6307.35
P27824-2	CANX	1344.08
P27918	CFP	4014620
P27930	IL1R2	1609.37
P28065;P28065-2	PSMB9	11986.3
P28066	PSMA5	2346.78
P28070	PSMB4	1937.785
P28072	PSMB6	1009.521
P28074	PSMB5	1849.98
P28161	GSTM2	1578.75
P28300	LOX	19042.1
P28799	GRN	143395
P28827	PTPRM	118285
P28906	CD34	13119.2
P28908	TNFRSF8	2602.91
P29034	S100A2	581.603
P29122;P29122-2;P29122-7;P29122-8	PCSK6	1518.62
P29401;P29401-2	TKT	1662.02
P29508	SERPINB3	3394.54
P29622	SERPINA4	120688
P29692;P29692-2;P29692-3	EEF1D	1285.21
P29966	MARCKS	65396.6
P30041	PRDX6	11784.7
P30043	BLVRB	1007.87
P30044	PRDX5	1114.7495
P30050	RPL12	1581.385
P30085;P30085-3	CMPK1	707.153
P30101	PDIA3	1003.82
P30153	PPP2R1A	2338.05
P30203;P30203-2;P30203-3;P30203-4;P30203-5	CD6	5606.67
P30273	FCER1G	471.529
P30419	NMT1	420.421
P30530;P30530-2	AXL	62570.8
P30740	SERPINB1	2174.445
P30838	ALDH3A1	3577.31
P31025	LCN1	12588.7
P31146	CORO1A	9546.88
P31151	S100A7	5997.15
P31431;P31431-2	SDC4	4813.99
P31785	IL2RG	1851.31
P31944	CASP14	4758.7
P31946;P31946-2	YWHAB	4271.4555
P31947	SFN	2111.47
P31948;P31948-2	STIP1	988.05
P31949	S100A11	6313.5
P31995-4	FCGR2C	3262.46
P32004;P32004-2;P32004-3	L1CAM	51562.8
P32119	PRDX2	2892.71
P32241;P32241-2;P32241-5	VIPR1	1652.99
P32320	CDA	5837.32
P32926	DSG3	3497.37
P32942	ICAM3	1364220
P32969	RPL9P9	6763.27
P32971	TNFSF8	3773.11
P33121;P33121-3	ACSL1	8286.96
P33151	CDH5	109797
P33176	KIF5B	760.376
P33241;P33241-3	LSP1	1419.35
P33764	S100A3	717.713
P33908	MAN1A1	6326.89
P34096	RNASE4	4565.85
P34910;P34910-2	EVI2B	3359.24
P34932	HSPA4	1492.99
P35030;P35030-2;P35030-3;P35030-4;P35030-5	PRSS3	25743.7
P35237	SERPINB6	2997.27
P35241;P35241-5	RDX	685.122
P35247	SFTPD	622.632
P35268	RPL22	1925.355
P35318	ADM	27282.9
P35321	SPRR1A	1460.505
P35326	SPRR2A	1247.18
P35443	THBS4	1450.75
P35527	KRT9	68360.7
P35542	SAA4	542149
P35555	FBN1	13926.3
P35579	MYH9	2765.395
P35606;P35606-2	COPB2	435.1645
P35611;P35611-2;P35611-3;P35611-6	ADD1	530.211
P35613;P35613-2;P35613-4	BSG	16195.5
P35754	GLRX	8910.91
P35858;P35858-2	IGFALS	11108.1
P35908	KRT2	118125
P35916;P35916-1	FLT4	59089.2
P35968	KDR	96021.9
P36578	RPL4	28319.4
P36888;P36888-2	FLT3	4706.35
P36896;P36896-2;P36896-3;P36896-4;P36896-5	ACVR1B	2497.66
P36952	SERPINB5	7438.835
P36955	SERPINF1	6297.79
P36957	DLST	5475.97
P36969;P36969-2	GPX4	384.247
P36980-2	CFHR2	204778
P37173	TGFBR2	2725.21
P37802;P37802-2	TAGLN2	1672.29
P37837	TALDO1	2614.89
P37840;P37840-2	SNCA	117360
P38117;P38117-2	ETFB	5176.36
P38606;P38606-2	ATP6V1A	1545.64
P38646	HSPA9	648.419
P39019	RPS19	806.586
P39023	RPL3	708.0765
P39060;P39060-1;P39060-2	COL18A1	6375.78
P39656;P39656-2;P39656-3	DDOST	1593.38
P40121;P40121-2	CAPG	1594.323
P40189	IL6ST	137198
P40199	CEACAM6	14105.8
P40200;P40200-2	CD96	11195.9
P40225;P40225-2;P40225-3	THPO	4565.96
P40429;Q6NVV1	RPL13A;RPL13AP3	292.162
P40926	MDH2	605.713
P40939	HADHA	568.771
P40967;P40967-2;P40967-4;P40967-5	PMEL	4462.87
P41218	MNDA	3157.73
P41222	PTGDS	1551320
P41271;P41271-2	NBL1	90506.1
P41439	FOLR3	6147.26
P42025;P61163	ACTR1A;ACTR1B	13369.7
P42081-4	CD86	22882.3
P42167	TMPO	2109.615
P42357	HAL	71548.9
P42677	RPS27	884.484
P42702	LIFR	12301.5
P42766	RPL35	512.8895
P42768	WAS	23393.7
P43034	PAFAH1B1	761.766
P43121	MCAM	57835.2
P43251;P43251-2;P43251-3;P43251-4	BTD	21250.7
P43307;P43307-2	SSR1	4013.73
P43490	NAMPT	15770.7
P43632	KIR2DS4	2015.33
P43652	AFM	765337
P45378-4	TNNT3	1862.17
P46109	CRKL	1271.66
P46531	NOTCH1	4344.82
P46776	RPL27A	960.338
P46777	RPL5	1346.4
P46783	RPS10	448.564
P46934;P46934-2;P46934-3	NEDD4	18061
P46940	IQGAP1	3306.63
P46976;P46976-2	GYG1	2730.77
P47756-2	CAPZB	754.005
P47914	RPL29	4450.18
P47929	LGALS7B	4029.55
P48061;P48061-2;P48061-3;P48061-4;P48061-5;P48061-6	CXCL12	18734.7
P48163;P48163-2	ME1	899.144
P48304	REG1B	2731.72
P48357-4	LEPR	52949.8
P48551-2	IFNAR2	10682.7
P48594	SERPINB4	2794.53
P48595	SERPINB10	18400.7
P48668	KRT6C	7320.505
P48740	MASP1	326.239
P48740-2	MASP1	8717.77
P48741	HSPA7	1456.59
P48745	CCN3	10612.8
P48960;P48960-3	ADGRE5	13148.1
P49006	MARCKSL1	5988.62
P49189-3	ALDH9A1	1466.74
P49207	RPL34	1871.58
P49327	FASN	1706.08
P49720	PSMB3	2464.39
P49721	PSMB2	1744.33
P49747	COMP	5286.26
P49771;P49771-2;P49771-3	FLT3LG	472.953
P49862	KLK7	3254.29
P49908	SELENOP	9014630
P49913	CAMP	57999.9
P50238	CRIP1	2167.18
P50281	MMP14	29994.1
P50395	GDI2	1745.6
P50402	EMD	1720.05
P50502	ST13	1032.72
P50552	VASP	7986.25
P50851;P50851-2	LRBA	1192.27
P50990	CCT8	418.529
P51149	RAB7A	1839.65
P51397	DAP	2659.87
P51460	INSL3	14088.8
P51572;P51572-2	BCAP31	332.295
P51587	BRCA2	5952.53
P51608;P51608-2	MECP2	237.5325
P51659	HSD17B4	2166.49
P51693	APLP1	12593.5
P51693-2	APLP1	1444.29
P51816;P51816-6	AFF2	4063.71
P51858;P51858-2;P51858-3	HDGF	4048.09
P51884	LUM	142664
P51888	PRELP	1685.01
P52209;P52209-2	PGD	6431.06
P52272;P52272-2	HNRNPM	1731.785
P52565	ARHGDIA	1475.5
P52566	ARHGDIB	1559.465
P52594;P52594-2;P52594-3;P52594-4	AGFG1	203.969
P52732	KIF11	6861.51
P52758	RIDA	29218.7
P52799	EFNB2	6186.26
P52823;P52823-2	STC1	2055.19
P52943	CRIP2	1035.14
P53367-2	ARFIP1	7524.26
P53618	COPB1	23287
P53634	CTSC	2373.375
P53999	SUB1	1604.865
P54108;P54108-2;P54108-3	CRISP3	5123.43
P54277;P54277-3	PMS1	21623.55
P54289	CACNA2D1	65208.3
P54577	YARS1	673.281
P54652	HSPA2	2530.41
P54710	FXYD2	5538.41
P54727	RAD23B	1019.442
P54819;P54819-2;P54819-5	AK2	697.199
P55000	SLURP1	27045.1
P55036	PSMD4	552.008
P55056	APOC4	197746
P55058	PLTP	1551930
P55072	VCP	1600.415
P55103	INHBC	33586
P55145	MANF	21005.5
P55259-3	GP2	75725.7
P55268	LAMB2	2234.225
P55287	CDH11	1032.59
P55290;P55290-4	CDH13	71878.4
P55774	CCL18	127932
P55786	NPEPPS	1532.76
P55808-3	XG	2150.98
P55854;P55854-2;P61956;P61956-2;Q6EEV6	SUMO2;SUMO3;SUMO4	11442.5
P56159;P56159-2	GFRA1	5238.64
P56181-2	NDUFV3	648.258
P56192	MARS1	446.784
P56199	ITGA1	23707.3
P56557	TMEM50B	32154.1
P58062	SPINK7	17610.6
P58107	EPPK1	2292.995
P58166	INHBE	2932.3
P58335;P58335-2;P58335-4	ANTXR2	1443.71
P58499;P58499-2;P58499-3	FAM3B	2148.88
P58546	MTPN	835.2215
P58549	FXYD7	6691.285
P59665;P59666	DEFA1B;DEFA3	1455.045
P59827;P59827-2	BPIFB4	798.297
P60022	DEFB1	18060.2
P60174;P60174-3	TPI1	3819.21
P60228	EIF3E	3460.37
P60660-2	MYL6	1538.32
P60709	ACTB	54494.5
P60842	EIF4A1	961.56
P60866	RPS20	936.443
P60900	PSMA6	2784.3
P60953	CDC42	869.862
P60985;P60985-2	KRTDAP	46606
P61026	RAB10	2014.3
P61106	RAB14	2697.5
P61158	ACTR3	979.248
P61160	ACTR2	3077.06
P61204;P61204-2;P84077	ARF1;ARF3	486.397
P61224;P61224-3	RAP1B	11322.6
P61254;Q9UNX3	RPL26;RPL26L1	341.094
P61353	RPL27	1322.48
P61586	RHOA	1072.79
P61604	HSPE1	2078.055
P61626	LYZ	22738.9
P61769	B2M	11125.2
P61916	NPC2	138639
P61960	UFM1	6557.43
P61978;P61978-2;P61978-3	HNRNPK	1135.63
P61981	YWHAG	1179.821
P62136;P62136-2;P62136-3	PPP1CA	401.063
P62191	PSMC1	1663.8
P62241	RPS8	4105
P62244	RPS15A	918.175
P62249	RPS16	807.064
P62258;P62258-2	YWHAE	3710.65
P62263	RPS14	2409.565
P62269	RPS18	6103.4
P62277	RPS13	1706.64
P62318;P62318-2	SNRPD3	341.503
P62328	TMSB4X	5524.32
P62333	PSMC6	860.167
P62424	RPL7A	3121.98
P62750	RPL23A	1133.32
P62753	RPS6	2579.17
P62805	H4-16	2426.085
P62826	RAN	798.4135
P62829	RPL23	1437.26
P62851	RPS25	1960.29
P62857	RPS28	8112.64
P62879	GNB2	1625.59
P62906	RPL10A	4185.34
P62913;P62913-2	RPL11	1063.19
P62917	RPL8	611.121
P62937	PPIA	6114.69
P62942	FKBP1A	4034.48
P63010;P63010-2;P63010-3	AP2B1	1054.04
P63104	YWHAZ	1767.13
P63244	RACK1	1233.938
P67809	YBX1	546.491
P67936	TPM4	1524.535
P68036;P68036-2;P68036-3	UBE2L3	1315.21
P68104;Q5VTE0	EEF1A1;EEF1A1P5	3713.77
P68363;Q71U36;Q71U36-2	TUBA1A;TUBA1B	10714.1
P68366-2	TUBA4A	3621.65
P68371	TUBB4B	7564.55
P68871	HBB	1084710
P69892	HBG2	15107.35
P69905	HBA2	2055020
P78324;P78324-2	SIRPA	99076.7
P78386	KRT85	12479.305
P78417	GSTO1	1057.587
P78423	CX3CL1	7039.08
P78536;P78536-2	ADAM17	3484.6
P78552	IL13RA1	42063.5
P80108	GPLD1	40615.5
P80188	LCN2	1146860
P80303;P80303-2	NUCB2	426.773
P80370	DLK1	8239.93
P80511	S100A12	1963.33
P80723	BASP1	270317
P80748	IGLV3-21	35670.5
P81172	HAMP	14227.3
P81605	DCD	116628
P82970	HMGN5	391.512
P83731	RPL24	10064.4
P84098	RPL19	2369.68
P84157-2	MXRA7	4050.27
P98088	MUC5AC	2416.56
P98095;P98095-2	FBLN2	1828.54
P98160	HSPG2	12109.6
P98171;P98171-2	ARHGAP4	860.384
P98172	EFNB1	8022.49
P99999	CYCS	2567.75
Q00610;Q00610-2	CLTC	966.937
Q00688	FKBP3	515.35
Q00839;Q00839-2	HNRNPU	1103.558
Q01082	SPTBN1	1785.53
Q01459	CTBS	3168.93
Q01469	FABP5	17939.1
Q01518;Q01518-2	CAP1	1966.7425
Q01523	DEFA5	5805.62
Q01546	KRT76	4575.56
Q01638;Q01638-2	IL1RL1	42733.3
Q01844;Q01844-2;Q01844-3;Q01844-5;Q01844-6	EWSR1	1935.445
Q01973-3	ROR1	2456.13
Q02223	TNFRSF17	1753.615
Q02383	SEMG2	425.953
Q02413	DSG1	5358.33
Q02487;Q02487-2	DSC2	4003.56
Q02747	GUCA2A	29264.6
Q02818	NUCB1	11895.4
Q02878	RPL6	1653.31
Q02952;Q02952-2;Q02952-3	AKAP12	1254.54
Q02985	CFHR3	351426
Q03111	MLLT1	21758.4
Q03403	TFF2	16310.4
Q03405	PLAUR	7652.96
Q03468	ERCC6	2674.1
Q03591	CFHR1	77234.3
Q04118	PRB3	20523.7
Q04637-5	EIF4G1	1020.007
Q04695	KRT17	2835.18
Q04721	NOTCH2	22490.4
Q04756	HGFAC	3626.99
Q04771	ACVR1	1568.76
Q04864;Q04864-2	REL	6830.54
Q04917	YWHAH	1683.225
Q04941	PLP2	1662.782
Q05209	PTPN12	1930.525
Q05682-4;Q05682-5	CALD1	35870.4
Q05707;Q05707-2;Q05707-3	COL14A1	8215.71
Q06033;Q06033-2	ITIH3	5611.655
Q06187;Q06187-2	BTK	2132.21
Q06210;Q06210-2	GFPT1	4572.22
Q06323;Q06323-2;Q06323-3	PSME1	8015.32
Q06418	TYRO3	28144.5
Q06481	APLP2	665.0705
Q06828	FMOD	2345.195
Q06830	PRDX1	4435.01
Q07021	C1QBP	2839.75
Q07092-2	COL16A1	6222.12
Q07325	CXCL9	502.419
Q07654	TFF3	71285.7
Q07954	LRP1	6936.72
Q07960	ARHGAP1	2482.255
Q08174-2	PCDH1	4493.87
Q08188	TGM3	4786.86
Q08334	IL10RB	3032.565
Q08380	LGALS3BP	163960
Q08397	LOXL1	15244
Q08495;Q08495-2	DMTN	4364.75
Q08554;Q08554-2	DSC1	5308.71
Q09327	MGAT3	4978.53
Q09666	AHNAK	125811
Q0VD83;Q0VD83-3	APOBR	767.715
Q0ZGT2;Q0ZGT2-4	NEXN	2314.97
Q10588	BST1	489024
Q10589;Q10589-2	BST2	1671.66
Q11201	ST3GAL1	1551.535
Q12797-3;Q12797-4	ASPH	13777.3
Q12805;Q12805-2;Q12805-3;Q12805-4	EFEMP1	84687.2
Q12841	FSTL1	252991
Q12860;Q12860-2	CNTN1	18426.1
Q12866	MERTK	387608
Q12889	OVGP1	10628.4
Q12906;Q12906-2;Q12906-3;Q12906-4;Q12906-5;Q12906-6;Q12906-7	ILF3	1120.945
Q12907	LMAN2	45054.5
Q12913;Q12913-3	PTPRJ	1951540
Q13094	LCP2	1709.38
Q13103	SPP2	2142.97
Q13151	HNRNPA0	8643.46
Q13153	PAK1	445.949
Q13177	PAK2	2810.48
Q13185	CBX3	320.482
Q13201	MMRN1	185361
Q13261;Q13261-10;Q13261-3;Q13261-4;Q13261-5	IL15RA	1401.69
Q13291;Q13291-2;Q13291-3;Q13291-4	SLAMF1	24999.8
Q13296;Q13296-2	SCGB2A2	18861
Q13316;Q13316-2	DMP1	3041.69
Q13361;Q13361-2	MFAP5	4847.23
Q13409;Q13409-2;Q13409-3;Q13409-5;Q13409-6;Q13409-7	DYNC1I2	2330.3
Q13421	MSLN	2330.235
Q13428;Q13428-2;Q13428-3;Q13428-4;Q13428-6;Q13428-7;Q13428-8	TCOF1	823.1975
Q13433	SLC39A6	6505.67
Q13435	SF3B2	898.176
Q13442	PDAP1	4149.03
Q13443	ADAM9	3043.87
Q13449	LSAMP	203967
Q13464	ROCK1	2782.2
Q13477;Q13477-2;Q13477-3	MADCAM1	29448.7
Q13488	TCIRG1	401.087
Q13492;Q13492-2;Q13492-3;Q13492-4;Q13492-5	PICALM	548.5915
Q13501-2	SQSTM1	2356.95
Q13508	ART3	47458.8
Q13510;Q13510-2	ASAH1	1058.5415
Q13541	EIF4EBP1	1745.86
Q13586	STIM1	2796.25
Q13621;Q13621-3	SLC12A1	3319.16
Q13630	GFUS	461.743
Q13683;Q13683-3;Q13683-7;Q13683-9	ITGA7	59577
Q13740-2	ALCAM	266916
Q13790	APOF	235522
Q13813;Q13813-2;Q13813-3	SPTAN1	278.593
Q13835;Q13835-2	PKP1	7997.33
Q13867	BLMH	6645.21
Q13873	BMPR2	5966.57
Q14005;Q14005-2;Q14005-3	IL16	405.034
Q14008;Q14008-2;Q14008-3	CKAP5	1839.94
Q14061	COX17	543.488
Q14103;Q14103-2;Q14103-3;Q14103-4	HNRNPD	754.356
Q14112;Q14112-2	NID2	14527.9
Q14118	DAG1	10038
Q14126	DSG2	5899.96
Q14134;Q14134-2	TRIM29	3662
Q14162;Q14162-2;Q14162-3;Q14162-4;Q14162-5	SCARF1	482.284
Q14204	DYNC1H1	256.082
Q14242;Q14242-2	SELPLG	16495.6
Q14246;Q14246-2;Q14246-3;Q14246-4;Q14246-5	ADGRE1	1730.58
Q14247	CTTN	4479.54
Q14314	FGL2	47985.9
Q14315;Q14315-2	FLNC	11951.4
Q14508	WFDC2	17697.5
Q14512	FGFBP1	1303.205
Q14515	SPARCL1	118462
Q14520;Q14520-2	HABP2	2853.2
Q14525	KRT33B	1372.095
Q14574;Q14574-2	DSC3	5087.1
Q14624	ITIH4	31073.4
Q14643;Q14643-2;Q14643-3;Q14643-4;Q14643-5;Q14643-6;Q14643-7;Q14643-8	ITPR1	9195.85
Q14677-2	CLINT1	368.23
Q14696	MESD	769.533
Q14697;Q14697-2	GANAB	293.58
Q14766	LTBP1	32664.2
Q14767	LTBP2	33727.9
Q14839;Q14839-2	CHD4	1043.73
Q14847-2	LASP1	19527.7
Q14956;Q14956-2	GPNMB	590729
Q14980;Q14980-2;Q14980-3;Q14980-4	NUMA1	969.635
Q14982-3	OPCML	19849.3
Q14CN2	CLCA4	1360.07
Q15043;Q15043-2;Q15043-3	SLC39A14	26396.6
Q15056;Q15056-2	EIF4H	551.837
Q15063;Q15063-2;Q15063-3;Q15063-4;Q15063-5	POSTN	2575.47
Q15080	NCF4	2102.17
Q15113	PCOLCE	31475.4
Q15149-2;Q15149-3	PLEC	12523.3
Q15166	PON3	1702.75
Q15181	PPA1	1911.615
Q15223;Q15223-2;Q15223-3	NECTIN1	117400
Q15233;Q15233-2	NONO	1292.22
Q15262;Q15262-2;Q15262-3;Q15262-4	PTPRK	4043.7
Q15293	RCN1	836.144
Q15323	KRT31	4008.75
Q15365	PCBP1	1229.355
Q15366;Q15366-2;Q15366-3;Q15366-4;Q15366-5;Q15366-6;Q15366-7;Q15366-8	PCBP2	707.185
Q15417;Q15417-3	CNN3	743.7845
Q15424;Q15424-2;Q15424-3;Q15424-4	SAFB	2307.75
Q15435;Q15435-3	PPP1R7	794.821
Q15459;Q15459-2	SF3A1	849.708
Q15485;Q15485-2	FCN2	2492.98
Q15517	CDSN	32537.2
Q15582	TGFBI	47401.7
Q15746-5	MYLK	918.602
Q15762	CD226	31469.5
Q15811;Q15811-10;Q15811-11;Q15811-12;Q15811-13;Q15811-2;Q15811-3;Q15811-4;Q15811-5;Q15811-6;Q15811-7;Q15811-8;Q15811-9	ITSN1	1740.835
Q15828	CST6	254621
Q15843	NEDD8	1244.4
Q15847	ADIRF	11101
Q15848	ADIPOQ	8118.83
Q15904	ATP6AP1	2903.045
Q15942	ZYX	31799.2
Q16186	ADRM1	1003.97
Q16270;Q16270-2	IGFBP7	51680.5
Q16288-2	NTRK3	55671.9
Q16363;Q16363-2	LAMA4	4606.805
Q16378	PRR4	66695.8
Q16543	CDC37	358.961
Q16555;Q16555-2	DPYSL2	1754.46
Q16563	SYPL1	3594.6
Q16610;Q16610-4	ECM1	115595
Q16620;Q16620-2;Q16620-3;Q16620-4;Q16620-5;Q16620-6	NTRK2	77469.3
Q16627	CCL14	442626
Q16651;Q16651-2	PRSS8	1557.65
Q16653;Q16653-10;Q16653-11;Q16653-13;Q16653-2;Q16653-3;Q16653-5;Q16653-6;Q16653-7;Q16653-8;Q16653-9	MOG	1540.895
Q16658	FSCN1	1028.076
Q16663	CCL15	21613.7
Q16698;Q16698-2	DECR1	11226.7
Q16762	TST	892.377
Q16819	MEP1A	3959.68
Q16827;Q16827-2;Q16827-5	PTPRO	627.885
Q16849;Q16849-2;Q16849-3	PTPRN	6565.29
Q1KMD3	HNRNPUL2	620.66
Q1L6U9	MSMP	8479.08
Q2TAA8;Q2TAA8-2	TSNAXIP1	2341.94
Q32MZ4;Q32MZ4-2;Q32MZ4-3	LRRFIP1	691.9695
Q3KP44	ANKRD55	63077.55
Q3KQU3;Q3KQU3-2;Q3KQU3-4	MAP7D1	228.767
Q3MJ16-2	PLA2G4E	1403.43
Q3SXY8	ARL13B	43688.1
Q3T906	GNPTAB	5792.75
Q3ZCW2	LGALSL	663.056
Q4G0F5	VPS26B	511.977
Q4KMG0;Q4KMG0-2	CDON	20302.4
Q4KWH8;Q4KWH8-2	PLCH1	16443.5
Q4ZHG4	FNDC1	1239.375
Q53RT3;Q53RT3-2	ASPRV1	10161.8
Q53TN4;Q53TN4-3	CYBRD1	428.424
Q5D862	FLG2	21768.5
Q5DT21	SPINK9	1743.46
Q5FWE3;Q5FWE3-3	PRRT3	17514
Q5H9F3;Q5H9F3-1;Q5H9F3-4	BCORL1	2680.395
Q5H9R7;Q5H9R7-2;Q5H9R7-4;Q5H9R7-5;Q5H9R7-6	PPP6R3	1932.57
Q5JRA6;Q5JRA6-2	MIA3	2401.32
Q5JS37	NHLRC3	12394.7
Q5JSH3;Q5JSH3-2	WDR44	2381.95
Q5JTV8	TOR1AIP1	3857.49
Q5JXA9	SIRPB2	4484.83
Q5KU26	COLEC12	6856.91
Q5PRF9	SAMD4B	11767.05
Q5QP01	HSD3B2	40536.4
Q5R3F8	ELFN2	1578.6
Q5S007	LRRK2	1059.02
Q5SGD2	PPM1L	926.874
Q5SRN2;Q5SRN2-2;Q5SRN2-3	TSBP1	122515
Q5SW79;Q5SW79-2;Q5SW79-3	CEP170	968.185
Q5SY68	S100A7L2	13514.3
Q5T013;Q5T013-2;Q5T013-3;Q5T013-4	HYI	16860.9
Q5T0Z8	C6orf132	93487.8
Q5T2D2	TREML2	15624
Q5T4S7;Q5T4S7-2;Q5T4S7-3;Q5T4S7-4	UBR4	398.238
Q5T5S1	CCDC183	2548.26
Q5T6F2;Q5T6F2-2	UBAP2	16656.8
Q5T749	KPRP	12938.1
Q5T750	XP32	4190.575
Q5T848	GPR158	11100.8
Q5T8I9	HENMT1	9489.06
Q5TFQ8	SIRPB1	2319.58
Q5TGY3	AHDC1	43406.9
Q5VU43;Q5VU43-3;Q5VU43-4	PDE4DIP	169303.5
Q5VY43	PEAR1	2737.73
Q5XKE5	KRT79	904.583
Q5ZPR3-4	CD276	16260.2
Q63HN8;Q63HN8-4	RNF213	1528.8
Q68CJ9;Q68CJ9-2;Q68CJ9-4	CREB3L3	993.1315
Q68D85	NCR3LG1	3739.11
Q6AZY7	SCARA3	3297.48
Q6DD88	ATL3	1560.56
Q6E0U4-16	DMKN	22750.6
Q6E0U4-4	DMKN	927.536
Q6EMK4	VASN	93264.1
Q6FHJ7	SFRP4	39988.8
Q6GPI1	CTRB2	158194
Q6GTX8;Q6GTX8-2;Q6GTX8-3;Q6GTX8-4	LAIR1	6251.57
Q6JBY9	RCSD1	4431.66
Q6KB66;Q6KB66-2	KRT80	61411.85
Q6NUJ1	PSAPL1	1849.38
Q6NUS6	TCTN3	25192.6
Q6NYC1;Q6NYC1-2;Q6NYC1-3	JMJD6	2581.485
Q6NYC8	PPP1R18	504.694
Q6P087;Q6P087-2	RPUSD3	6249.21
Q6P1N0;Q6P1N0-2	CC2D1A	75.9142
Q6P2E9;Q6P2E9-2	EDC4	1825.235
Q6P4A8	PLBD1	3386.02
Q6P4E1;Q6P4E1-5	GOLM2	93172.4
Q6PI73	LILRA6	1188.07
Q6PK18	OGFOD3	10853
Q6PKG0	LARP1	1151.68
Q6QNK2;Q6QNK2-4	ADGRD1	8671.59
Q6UW49	SPESP1	859.348
Q6UWL2;Q6UWL2-2;Q6UWL2-3	SUSD1	15756.7
Q6UWP8	SBSN	9702.28
Q6UWP8-2	SBSN	1246.97
Q6UWT4;Q6UWT4-2	C5orf46	2422.88
Q6UX27	VSTM1	3659.29
Q6UX71	PLXDC2	352729
Q6UXB2	CXCL17	2080.44
Q6UXB3	LYPD2	2633.17
Q6UXB8	PI16	272754
Q6UXD5;Q6UXD5-2;Q6UXD5-3;Q6UXD5-5;Q6UXD5-6	SEZ6L2	868.035
Q6UXF1	TMEM108	3690.95
Q6UXH1;Q6UXH1-2;Q6UXH1-3;Q6UXH1-4;Q6UXH1-5;Q6UXH1-6	CRELD2	1094.47
Q6UXI7;Q6UXI7-4;Q6UXI7-5	VIT	14764.2
Q6UY11	DLK2	3876.85
Q6UY14;Q6UY14-3	ADAMTSL4	11152.1
Q6WN34;Q6WN34-2	CHRDL2	2515.555
Q6WRI0	IGSF10	5677.455
Q6XPR3	RPTN	1610.47
Q6YHK3	CD109	70748
Q6ZMJ2-2;Q6ZMJ2-3	SCARA5	7536.33
Q6ZMP0	THSD4	926.593
Q6ZN30;Q6ZN30-2	BNC2	75130.7
Q6ZRS2;Q6ZRS2-2;Q6ZRS2-3	SRCAP	94361.7
Q6ZUM4	ARHGAP27	1381.8345
Q6ZV73;Q6ZV73-2	FGD6	73052.9
Q6ZVN8	HJV	3382.73
Q6ZVX7	NCCRP1	1714.24
Q76LX8;Q76LX8-2;Q76LX8-3	ADAMTS13	2969.41
Q76M96;Q76M96-2	CCDC80	78341.2
Q7L014	DDX46	231723
Q7L7X3;Q7L7X3-2;Q7L7X3-3	TAOK1	1111.93
Q7Z2W4	ZC3HAV1	494.275
Q7Z3B1	NEGR1	147863
Q7Z460;Q7Z460-2;Q7Z460-3;Q7Z460-4;Q7Z460-5	CLASP1	1438.21
Q7Z5A7;Q7Z5A7-2;Q7Z5A7-3	TAFA5	1074.9
Q7Z5R6	APBB1IP	878.732
Q7Z6A9;Q7Z6A9-2	BTLA	753.118
Q7Z6M3	MILR1	16755.9
Q7Z6Z6;Q7Z6Z6-2	PNPLA5	3789.28
Q7Z794	KRT77	7506.15
Q7Z7B1	PIGW	332472
Q7Z7G0	ABI3BP	115449
Q7Z7G0-3	ABI3BP	10986.5
Q7Z7M9	GALNT5	5822.66
Q86SF2	GALNT7	455.804
Q86SG5	S100A7A	5768.91
Q86SQ4;Q86SQ4-2;Q86SQ4-3;Q86SQ4-4	ADGRG6	207043
Q86TD4-1	SRL	18652.1
Q86TY3-2	ARMH4	7032.38
Q86U17	SERPINA11	6815.87
Q86UD1	OAF	33852.2
Q86UE4	MTDH	466.5535
Q86UK0	ABCA12	8194.69
Q86UQ4-4	ABCA13	719.9695
Q86UX2;Q86UX2-3	ITIH5	5957.37
Q86V81	ALYREF	1513.7755
Q86VB7;Q86VB7-2;Q86VB7-3	CD163	5631.8
Q86VP6	CAND1	1305.47
Q86W34	AMZ2	3358.66
Q86WC4	OSTM1	25200.8
Q86WI1	PKHD1L1	2630.64
Q86X29;Q86X29-3;Q86X29-4;Q86X29-5;Q86X29-6	LSR	6964.9
Q86XL3	ANKLE2	4187.03
Q86XP0	PLA2G4D	13821.5
Q86Y38	XYLT1	7461.18
Q86Y46	KRT73	11947.25
Q86YD3;Q86YD3-2	TMEM25	28725.5
Q86YZ3	HRNR	4422.795
Q8IUK5	PLXDC1	6869.31
Q8IUK8	CBLN2	36172.2
Q8IV08	PLD3	1024.07
Q8IVF2;Q8IVF2-3	AHNAK2	1787.82
Q8IW75	SERPINA12	3058.73
Q8IWK6	ADGRA3	6984.005
Q8IWU5;Q8IWU5-2	SULF2	24749.5
Q8IWV2	CNTN4	2758.11
Q8IX12;Q8IX12-2	CCAR1	1217.56
Q8IXM2;Q8IXM2-2;Q8IXM2-3	BAP18	1283.12
Q8IYB3;Q8IYB3-2	SRRM1	679.751
Q8IYS5;Q8IYS5-4;Q8IYS5-7	OSCAR	138281
Q8IYT4;Q8IYT4-2	KATNAL2	3014.675
Q8IZA0;Q8IZA0-2	KIAA0319L	95245.3
Q8IZF2;Q8IZF2-2	ADGRF5	246983
Q8IZF4	ADGRG5	553.933
Q8IZP9;Q8IZP9-2;Q8IZP9-3;Q8IZP9-4;Q8IZP9-5;Q8IZP9-6;Q8IZP9-7;Q8IZP9-8;Q8IZP9-9	ADGRG2	191875
Q8N0Z9;Q8N0Z9-2	VSIG10	9649.7
Q8N114;Q8N114-2	SHISA5	36481.5
Q8N118;Q8N118-2;Q8N118-3	CYP4X1	7049.03
Q8N128;Q8N128-2	FAM177A1	1330.05
Q8N149;Q8N149-2;Q8N149-3;Q8N149-4	LILRA2	6984.39
Q8N1N4	KRT78	6099.21
Q8N2S1-2	LTBP4	5127.53
Q8N2W9	PIAS4	187861
Q8N307;Q8N307-3	MUC20	11997.5
Q8N386	LRRC25	10919.6
Q8N392;Q8N392-2	ARHGAP18	1523.39
Q8N3F8	MICALL1	58417.4
Q8N3J6;Q8N3J6-2;Q8N3J6-3;Q8N3J6-4;Q8N3J6-5	CADM2	16726.7
Q8N3T6	TMEM132C	1520.96
Q8N423;Q8N423-1;Q8N423-4	LILRB2	2263.8
Q8N4F0	BPIFB2	3104.96
Q8N5J2;Q8N5J2-3	MINDY1	1227.8475
Q8N6C8;Q8N6C8-3	LILRA3	84243.9
Q8N729	NPW	2282.67
Q8N7A1	KLHDC1	27919.8
Q8N8U2	CDYL2	3963.3
Q8NBE8	KLHL23	40881.5
Q8NBJ4;Q8NBJ4-2	GOLM1	190319
Q8NBJ9;Q8NBJ9-2	SIDT2	2357.31
Q8NBP7	PCSK9	856.318
Q8NC51-3;Q8NC51-4	SERBP1	687.418
Q8NC54	KCT2	4411.41
Q8ND24;Q8ND24-2	RNF214	4049.17
Q8NDA2	HMCN2	15273
Q8NE71;Q8NE71-2	ABCF1	979.505
Q8NES3	LFNG	1881.86
Q8NET6;Q8NET6-2	CHST13	1289.39
Q8NEX9	SDR9C7	1429.565
Q8NF91;Q8NF91-4	SYNE1	16987.7
Q8NFL0	B3GNT7	9242.7
Q8NFM7-4	IL17RD	2975.58
Q8NFT8	DNER	30688.8
Q8NFU4	FDCSP	2816.28
Q8NHG7	SVIP	1134.055
Q8NHL6;Q8NHL6-2;Q8NHL6-3;Q8NHL6-4;Q8NHL6-5	LILRB1	3368.675
Q8NHQ9	DDX55	141414
Q8TAQ2;Q8TAQ2-2;Q8TAQ2-3	SMARCC2	3609.065
Q8TAX7	MUC7	11041.2
Q8TB96	ITFG1	6947.17
Q8TCT8	SPPL2A	7257.79
Q8TCZ2;Q8TCZ2-2;Q8TCZ2-3;Q8TCZ2-5	CD99L2	13969.4
Q8TD19	NEK9	4293.21
Q8TD46-4	CD200R1	30039
Q8TD55;Q8TD55-2	PLEKHO2	1675.755
Q8TDJ6;Q8TDJ6-3	DMXL2	4254.01
Q8TDL5	BPIFB1	51809.8
Q8TDQ0;Q8TDQ0-2	HAVCR2	15270.3
Q8TDY8	IGDCC4	5607.97
Q8TEA8	DTD1	7399.17
Q8TEM1-2	NUP210	9563.36
Q8TER0;Q8TER0-4	SNED1	808.966
Q8WU79;Q8WU79-2;Q8WU79-3	SMAP2	405.328
Q8WUA2	PPIL4	1711.67
Q8WUM4;Q8WUM4-2	PDCD6IP	1187.595
Q8WVV4;Q8WVV4-1	POF1B	2355.74
Q8WW12	PCNP	5374.06
Q8WWA0	ITLN1	1431.5
Q8WWA1;Q8WWA1-2	TMEM40	2258.45
Q8WWI1-2;Q8WWI1-5	LMO7	1191.91
Q8WWV6;Q8WWV6-3;Q8WWV6-4	FCAMR	2994.005
Q8WWY7	WFDC12	1461.91
Q8WWZ8	OIT3	5019.49
Q8WXI7	MUC16	216.693
Q8WXW3;Q8WXW3-4	PIBF1	100381
Q8WZ42-12	TTN	46617
Q8WZ75;Q8WZ75-2	ROBO4	6289.02
Q8WZ94	OR5P3	15764.6
Q92187	ST8SIA4	16668
Q92484	SMPDL3A	14875.4
Q92496;Q92496-2	CFHR4	21337.9
Q92520	FAM3C	5281.64
Q92522	H1-10	8587.9
Q92542;Q92542-2	NCSTN	3016.78
Q92619	ARHGAP45	2080.51
Q92626	PXDN	2825.94
Q92629;Q92629-2;Q92629-3	SGCD	1911.85
Q92673	SORL1	1335.885
Q92686	NRGN	23697.3
Q92688;Q92688-2	ANP32B	1100.78
Q92764	KRT35	7723.45
Q92797	SYMPK	707.214
Q92802-3	N4BP2L2	16643.4
Q92817	EVPL	3883.35
Q92820	GGH	78583.5
Q92823;Q92823-2;Q92823-3;Q92823-4;Q92823-5;Q92823-6	NRCAM	5762.64
Q92824-2	PCSK5	2089.07
Q92854	SEMA4D	5579.41
Q92859;Q92859-2;Q92859-3;Q92859-4	NEO1	5097.51
Q92888;Q92888-3	ARHGEF1	25570.21
Q92905	COPS5	1474.595
Q92945	KHSRP	707.988
Q92954-4	PRG4	1433860
Q92954-6	PRG4	3688160
Q92956	TNFRSF14	13976.2
Q92974;Q92974-2;Q92974-3	ARHGEF2	1596.965
Q93045	STMN2	966.253
Q93070	ART4	34904
Q93091	RNASE6	51853.3
Q969E1	LEAP2	194147
Q96A73;Q96A73-2	KIAA1191	11031
Q96AE4;Q96AE4-2	FUBP1	516.9525
Q96AG4	LRRC59	1693.42
Q96AP7	ESAM	126215
Q96B86;Q96B86-3;Q96B86-4	RGMA	5507.49
Q96BQ1	FAM3D	999.726
Q96BZ4	PLD4	12695
Q96CW1;Q96CW1-2	AP2M1	1095.573
Q96DA0	ZG16B	19366.1
Q96DR8	MUCL1	23315.9
Q96DT5	DNAH11	4387.11
Q96E39	RBMXL1	1152.98
Q96EE4	CCDC126	89038.3
Q96EH3	MALSU1	18846.4
Q96F46;Q96F46-2	IL17RA	6817.86
Q96FE7-2	PIK3IP1	107695
Q96FQ6	S100A16	615.138
Q96G03	PGM2	1244.55
Q96GP6;Q96GP6-2	SCARF2	2270.29
Q96GW7	BCAN	14219.2
Q96H15;Q96H15-2	TIMD4	9118.03
Q96HC4	PDLIM5	17123.1
Q96HD1-2	CRELD1	5746.04
Q96HE7	ERO1A	712.522
Q96HJ9-2;Q9Y383;Q9Y383-2;Q9Y383-3	FMC1;LUC7L2	1800.045
Q96HL8;Q96HL8-2;Q96HL8-3;Q96HL8-4	SH3YL1	1353.765
Q96HN2;Q96HN2-2	AHCYL2	17717.3
Q96HY6;Q96HY6-2	DDRGK1	1814.675
Q96IY4	CPB2	22084
Q96J42	TXNDC15	9511.1
Q96JF0	ST6GAL2	5227.69
Q96K17	BTF3L4	2539.3
Q96KG7	MEGF10	2133.61
Q96KN2	CNDP1	3464.82
Q96L46	CAPNS2	1138.97
Q96L96	ALPK3	8126.63
Q96MG2	JSRP1	1860.93
Q96MM7;Q96MM7-2;Q96MM7-3;Q96MM7-4	HS6ST2	2504
Q96MU8;Q96MU8-2;Q96MU8-3	KREMEN1	3302.82
Q96N28;Q96N28-2	PRELID3A	5392.06
Q96NY7;Q96NY7-2	CLIC6	910.459
Q96NZ9-2	PRAP1	3671.23
Q96NZ9-3	PRAP1	48432.4
Q96P63-2	SERPINB12	4651.36
Q96PD5	PGLYRP2	6632.29
Q96PE1;Q96PE1-2	ADGRA2	2664.98
Q96PI1	SPRR4	2196.83
Q96PK6	RBM14	493.022
Q96PL1	SCGB3A2	6302.18
Q96PZ7;Q96PZ7-2	CSMD1	4023.71
Q96Q06;Q96Q06-2	PLIN4	3516.84
Q96QA5	GSDMA	1312.45
Q96QH2	PRAM1	2034.53
Q96QR1	SCGB3A1	113337
Q96RW7;Q96RW7-2	HMCN1	4172.965
Q96SB3	PPP1R9B	909.8185
Q96SQ9-2	CYP2S1	2503.515
Q99439	CNN2	1038.615
Q99459	CDC5L	49765.6
Q99460	PSMD1	2836.08
Q99466	NOTCH4	6625.74
Q99497	PARK7	3358.67
Q99523	SORT1	10765.6
Q99536	VAT1	1016.55
Q99574	SERPINI1	8490.71
Q99584	S100A13	525.765
Q99593;Q99593-2	TBX5	4482.05
Q99623	PHB2	394.038
Q99650	OSMR	66576.7
Q99674	CGREF1	406.43
Q99704	DOK1	307.773
Q99719-2	SEPTIN5	1295.095
Q99729-2;Q99729-3	HNRNPAB	1093.739
Q99733;Q99733-2	NAP1L4	1258.23
Q99784;Q99784-3;Q99784-5	OLFM1	9527.3
Q99935	OPRPN	5748.53
Q99941;Q99941-2	ATF6B	171714
Q99952;Q99952-2	PTPN18	2585.48
Q99961	SH3GL1	1162.04
Q99983	OMD	21380.9
Q9BPY8;Q9BPY8-3	HOPX	3201.54
Q9BQ50;Q9BQ50-1	TREX2	1642.11
Q9BQ51	PDCD1LG2	102046
Q9BQB4;Q9BQB4-2	SOST	3030.16
Q9BRA2	TXNDC17	3954.7
Q9BRK5;Q9BRK5-6	SDF4	25017.4
Q9BRN9;Q9BRN9-2	TM2D3	3566.05
Q9BRP8;Q9BRP8-2	PYM1	13494.05
Q9BT09	CNPY3	7950.69
Q9BTA9;Q9BTA9-2;Q9BTA9-5	WAC	4568.5
Q9BUN1	MENT	103683
Q9BV40	VAMP8	425.692
Q9BW04	SARG	595.532
Q9BW30	TPPP3	3488.98
Q9BWM7	SFXN3	10744.6
Q9BWP8-4;Q9BWP8-7	COLEC11	8937.86
Q9BWS9;Q9BWS9-2;Q9BWS9-3	CHID1	952.7375
Q9BWV1;Q9BWV1-3	BOC	61677.1
Q9BX74	TM2D1	1022.2455
Q9BXR6	CFHR5	2347.17
Q9BXX0	EMILIN2	8764.67
Q9BXX2	ANKRD30B	13760.6
Q9BY07;Q9BY07-2;Q9BY07-3;Q9BY07-4;Q9BY07-5;Q9BY07-6;Q9BY07-7;Q9BY07-8	SLC4A5	11648.6
Q9BY67;Q9BY67-3;Q9BY67-4;Q9BY67-5	CADM1	557418
Q9BYE9	CDHR2	41594.2
Q9BYH1;Q9BYH1-5;Q9BYH1-6;Q9BYH1-7	SEZ6L	2757.04
Q9BYJ0	FGFBP2	2684.75
Q9BYJ1-2	ALOXE3	1140.865
Q9BYT8	NLN	12637.8
Q9BZD6	PRRG4	971.716
Q9BZQ8	NIBAN1	1848.8
Q9BZV3	IMPG2	22772.9
Q9BZZ5;Q9BZZ5-2;Q9BZZ5-3	API5	1255.33
Q9C075	KRT23	15717.7
Q9C0E8;Q9C0E8-2;Q9C0E8-3;Q9C0E8-4	LNPK	800.496
Q9C0I3	CCSER1	1389.54
Q9C0K3;Q9C0K3-2	ACTR3C	14352
Q9GZP0;Q9GZP0-2	PDGFD	3257.915
Q9GZV4	EIF5A2	1355.345
Q9GZX9	TWSG1	1914.17
Q9GZZ8	LACRT	6006.91
Q9H098	FAM107B	477.508
Q9H0E2	TOLLIP	863.338
Q9H0J4;Q9H0J4-3	QRICH2	1229.5
Q9H0X4;Q9H0X4-2	FAM234A	3922.51
Q9H160;Q9H160-2	ING2	20572.8
Q9H173	SIL1	1962.37
Q9H1E1	RNASE7	2290.41
Q9H1E3;Q9H1E3-2	NUCKS1	866.886
Q9H1U4	MEGF9	536063
Q9H254;Q9H254-4	SPTBN4	91445.95
Q9H257;Q9H257-2;Q9H257-3	CARD9	17761.8
Q9H299	SH3BGRL3	45052.2
Q9H2A7	CXCL16	65422.4
Q9H2G2;Q9H2G2-2	SLK	789.7915
Q9H2S6;Q9H2S6-3	TNMD	2587.34
Q9H2X3;Q9H2X3-8	CLEC4M	11859.2
Q9H3N1	TMX1	1303.291
Q9H3U7;Q9H3U7-2	SMOC2	1058.95
Q9H461	FZD8	4699.33
Q9H4A4	RNPEP	4418.89
Q9H4A9	DPEP2	80786.2
Q9H4B7	TUBB1	5973.355
Q9H4E7	DEF6	1004.55
Q9H4F8;Q9H4F8-2	SMOC1	3372.61
Q9H4G4	GLIPR2	840.261
Q9H4M9	EHD1	971.338
Q9H5I5;Q9H5I5-2;Q9H5I5-3;Q9H5I5-4	PIEZO2	17556.35
Q9H665	IGFLR1	5100.16
Q9H6X2;Q9H6X2-5	ANTXR1	2279.95
Q9H741	SPRING1	5255.06
Q9H756	LRRC19	18307.9
Q9H8J5	MANSC1	63443.8
Q9H8L6	MMRN2	1685270
Q9H8Y8;Q9H8Y8-2;Q9H8Y8-3	GORASP2	286.418
Q9H910;Q9H910-2;Q9H910-3	JPT2	496.916
Q9H963	ZNF702P	12308.2
Q9H993	ARMT1	7461.085
Q9H9H4	VPS37B	2572.26
Q9H9K5	ERVMER34-1	36102.5
Q9HB40	SCPEP1	501.988
Q9HBB8;Q9HBB8-2;Q9HBB8-4	CDHR5	66238.8
Q9HBR0	SLC38A10	13255.1
Q9HBW9	ADGRL4	44836.1
Q9HC38;Q9HC38-2	GLOD4	93.9021
Q9HC56;Q9HC56-2	PCDH9	12039.4
Q9HC84	MUC5B	2162.395
Q9HCB6	SPON1	23197.8
Q9HCM3;Q9HCM3-2	KIAA1549	2987.2
Q9HCN6;Q9HCN6-2;Q9HCN6-3	GP6	9297.67
Q9HCU0;Q9HCU0-2	CD248	1767.035
Q9HCY8	S100A14	1691.47
Q9HDB5	NRXN3	1013.6325
Q9HDC9	APMAP	1441.49
Q9NNX6;Q9NNX6-10;Q9NNX6-11;Q9NNX6-2;Q9NNX6-3;Q9NNX6-5;Q9NNX6-6;Q9NNX6-7;Q9NNX6-8	CD209	1194.9
Q9NP55;Q9NP55-2	BPIFA1	3584.2
Q9NP78;Q9NP78-2;Q9NP78-3;Q9NP78-5;Q9NP78-6;Q9NP78-7	ABCB9	1314.68
Q9NP80;Q9NP80-2;Q9NP80-3	PNPLA8	4184.72
Q9NP84	TNFRSF12A	9555.54
Q9NPD7	NRN1	5234.3
Q9NPF0	CD320	32484.1
Q9NPH3;Q9NPH3-5	IL1RAP	782745
Q9NQ25-3	SLAMF7	15349.1
Q9NQ25-7	SLAMF7	4025.58
Q9NQ38-3	SPINK5	75150.8
Q9NQ75-2	CASS4	2609.26
Q9NQ76;Q9NQ76-2	MEPE	33950.2
Q9NQ79;Q9NQ79-2	CRTAC1	1518.92
Q9NQC3	RTN4	24947.8
Q9NQS3;Q9NQS3-2;Q9NQS3-3	NECTIN3	26114.4
Q9NR12	PDLIM7	13243.3
Q9NR99	MXRA5	29603.5
Q9NRR1	CYTL1	1887.8
Q9NRY5	FAM114A2	1170.805
Q9NS62;Q9NS62-2	THSD1	8013.19
Q9NS68;Q9NS68-2	TNFRSF19	1098.36
Q9NS71	GKN1	12514.4
Q9NSC7	ST6GALNAC1	6139.18
Q9NT22;Q9NT22-2	EMILIN3	3221.74
Q9NT99	LRRC4B	15284.6
Q9NTI5;Q9NTI5-2	PDS5B	730.108
Q9NTK5	OLA1	13005.2
Q9NTU7	CBLN4	827120
Q9NU53	GINM1	2325.225
Q9NUQ9	CYRIB	7159.33
Q9NVA2;Q9NVA2-2	SEPTIN11	2799.87
Q9NVZ3-3	NECAP2	4643.06
Q9NWD8	TMEM248	16879.8
Q9NX63	CHCHD3	1196.27
Q9NXE4;Q9NXE4-10;Q9NXE4-2;Q9NXE4-3;Q9NXE4-4;Q9NXE4-5;Q9NXE4-6;Q9NXE4-7;Q9NXE4-8;Q9NXE4-9	SMPD4	21069.7
Q9NY25	CLEC5A	2253.35
Q9NY47;Q9NY47-2;Q9NY47-3;Q9NY47-4;Q9NY47-5	CACNA2D2	4994.52
Q9NY65	TUBA8	3235.85
Q9NY72	SCN3B	3782.725
Q9NY97;Q9NY97-2	B3GNT2	20570
Q9NZ53	PODXL2	1918.72
Q9NZB2;Q9NZB2-6	FAM120A	622.769
Q9NZC2;Q9NZC2-2;Q9NZC2-3	TREM2	1155.91
Q9NZH8;Q9NZH8-2	IL36G	1182.96
Q9NZP8	C1RL	486767
Q9NZT1	CALML5	5441.79
Q9NZT2;Q9NZT2-2	OGFR	2521.785
Q9P0L0;Q9P0L0-2	VAPA	4828.6
Q9P121;Q9P121-2;Q9P121-3;Q9P121-4	NTM	82680
Q9P232	CNTN3	1927.39
Q9P289;Q9P289-3	STK26	736.192
Q9P2E9	RRBP1	1602.72
Q9P2F5	STOX2	361.367
Q9P2T1;Q9P2T1-2;Q9P2T1-3	GMPR2	984.233
Q9P2X0-2	DPM3	1602.075
Q9UBC9	SPRR3	9798.29
Q9UBG0	MRC2	2199
Q9UBG3	CRNN	7628.28
Q9UBP4	DKK3	489.833
Q9UBS9	SUCO	3481.83
Q9UBW5;Q9UBW5-2	BIN2	15063.3
Q9UBX1	CTSF	7122.54
Q9UBX5	FBLN5	1855.3
Q9UBX7;Q9UBX7-1;Q9UBX7-3;Q9UBX7-4	KLK11	9713.07
Q9UD71;Q9UD71-2	PPP1R1B	7088.68
Q9UDT6;Q9UDT6-2	CLIP2	1387.84
Q9UDY2;Q9UDY2-3;Q9UDY2-6;Q9UDY2-7	TJP2	1302.92
Q9UEE5	STK17A	26467.1
Q9UEW3;Q9UEW3-2	MARCO	2478.83
Q9UEY8;Q9UEY8-2	ADD3	1959.16
Q9UGI8	TES	381.664
Q9UGM3;Q9UGM3-2;Q9UGM3-3;Q9UGM3-4;Q9UGM3-5;Q9UGM3-6;Q9UGM3-7;Q9UGM3-8	DMBT1	4013.5
Q9UGM5	FETUB	81949.1
Q9UGN4	CD300A	17493.2
Q9UHB7	AFF4	431.899
Q9UHD8;Q9UHD8-2;Q9UHD8-5;Q9UHD8-7	SEPTIN9	2532.16
Q9UHD9	UBQLN2	695.531
Q9UHG3	PCYOX1	2042.25
Q9UHR5;Q9UHR5-2	SAP30BP	262.551
Q9UI42;Q9UI42-2	CPA4	1038.235
Q9UIB8;Q9UIB8-2;Q9UIB8-3;Q9UIB8-4;Q9UIB8-5	CD84	16441.9
Q9UIV8;Q9UIV8-2	SERPINB13	1822.305
Q9UJ70;Q9UJ70-2	NAGK	1159.9145
Q9UJC5	SH3BGRL2	15537.6
Q9UJU6	DBNL	881.095
Q9UK23;Q9UK23-2	NAGPA	1594.405
Q9UK55	SERPINA10	170678
Q9UK76	JPT1	1189.95
Q9UKJ1-3	PILRA	2501.72
Q9UKM9;Q9UKM9-2	RALY	1124.7
Q9UKQ2;Q9UKQ2-2	ADAM28	427.24
Q9UKR3	KLK13	1329.05
Q9UKU9;Q9UKU9-2	ANGPTL2	138543
Q9UKV3;Q9UKV3-5	ACIN1	2954.17
Q9UKX2	MYH2	1827.26
Q9UKY7;Q9UKY7-2	CDV3	1377.325
Q9UKZ9	PCOLCE2	35024.15
Q9ULC0-3	EMCN	42482.5
Q9ULF5	SLC39A10	18877.9
Q9ULH1;Q9ULH1-2	ASAP1	1611.35
Q9ULI3	HEG1	216957
Q9ULK6;Q9ULK6-2;Q9ULK6-3	RNF150	7793.33
Q9ULV4;Q9ULV4-2;Q9ULV4-3	CORO1C	2591.29
Q9ULZ3;Q9ULZ3-2	PYCARD	9900.5
Q9UM07	PADI4	2992.47
Q9UM22	EPDR1	867.1245
Q9UMR5-2	PPT2	9786.69
Q9UMX0;Q9UMX0-2	UBQLN1	1792.31
Q9UMY4-1	SNX12	4870.715
Q9UN36;Q9UN36-2;Q9UN36-3;Q9UN36-4;Q9UN36-5;Q9UN36-6	NDRG2	1079.95
Q9UNN8	PROCR	178112
Q9UNZ2;Q9UNZ2-5	NSFL1C	893.9985
Q9UQ35	SRRM2	1467.61
Q9UQ80;Q9UQ80-2	PA2G4	1353.06
Q9UQC9	CLCA2	1967.22
Q9UQV4	LAMP3	5125.58
Q9Y228;Q9Y228-2	TRAF3IP3	639.698
Q9Y237;Q9Y237-2	PIN4	882.858
Q9Y266	NUDC	158.298
Q9Y274	ST3GAL6	4946.355
Q9Y279;Q9Y279-2	VSIG4	3788.9
Q9Y286;Q9Y286-2	SIGLEC7	2599.43
Q9Y287	ITM2B	6566.48
Q9Y296;Q9Y296-2	TRAPPC4	2650.06
Q9Y2G1-2	MYRF	18621.5
Q9Y2I9	TBC1D30	4328.48
Q9Y2J2-2	EPB41L3	708.235
Q9Y2S6	TMA7	13200.1
Q9Y2V2	CARHSP1	2279.475
Q9Y2W1	THRAP3	5136.84
Q9Y336;Q9Y336-2	SIGLEC9	2317.67
Q9Y3C0	WASHC3	980.572
Q9Y3R4	NEU2	851.5235
Q9Y446;Q9Y446-2	PKP3	1622.27
Q9Y490	TLN1	24817.1
Q9Y4L1	HYOU1	13286
Q9Y5C1	ANGPTL3	9338.06
Q9Y5Q5;Q9Y5Q5-2	CORIN	4011.41
Q9Y5R5;Q9Y5R5-3	DMRT2	2239.2695
Q9Y5X9;Q9Y5X9-2	LIPG	2348.7
Q9Y5Y7	LYVE1	1795920
Q9Y624	F11R	17544.5
Q9Y639;Q9Y639-1;Q9Y639-3;Q9Y639-4;Q9Y639-5	NPTN	1775.595
Q9Y646	CPQ	5083.46
Q9Y653;Q9Y653-2;Q9Y653-3	ADGRG1	4422.2
Q9Y678	COPG1	969.168
Q9Y697-2	NFS1	2689.24
Q9Y6A5	TACC3	1190.21
Q9Y6C2	EMILIN1	2247.79
Q9Y6F6-4;Q9Y6F6-5;Q9Y6F6-7	IRAG1	1145.515
Q9Y6H6	KCNE3	512.491
Q9Y6R7	FCGBP	20747.4
Q9Y6W3	CAPN7	6054.055
Q9Y6Y9	LY96	1437.42
Q9Y6Z7	COLEC10	31659.9
S4R345	GALNT6	333.007
S4R471	AMBP	4294.86
V9GYG9	APOA2	55002.1
V9GYJ8	APOC2	2214.815
V9GYS1	APOA2	37109.1
